# Supplementary material for: Trans-splicing of mRNAs links gene transcription to translational control regulated by mTOR
Source: BMC Genomics. 2019 Nov 29;20:908. doi: 10.1186/s12864-019-6277-x (PMC6883708; doi:10.1186/s12864-019-6277-x)
Supplement: Supplementary file 9 — Additional file 9: Table S2. Translational efficiencies in control and treated animals for all tested genes. [file 12864_2019_6277_MOESM9_ESM.xlsx]

## Sheet: Translational efficiencies
Translational efficiencies in control and treated animals for all tested genes
Transcript ID	Translational efficiency (TE) Torin1	Translational efficiency (TE) DMSO	log2 change in TE (Torin1/DMSO)	RNA abundance (RPM) DMSO	babel result	Trans-spliced	Presence in oocyte	Canonical TOP mRNA	Blast2GO annotation
GSOIDT00006065001	0.272219	29.8871	-6.77861	1.18258	none	yes	oocyte	non_TOP	speedy protein c-like
GSOIDT00005710001	0.0432596	3.09321	-6.15994	14.8216	none	no	non_oocyte	non_TOP	embryonic muscle myosin heavy chain
GSOIDT00016098001	0.0319919	1.60461	-5.64837	19.1696	none	no	non_oocyte	non_TOP	transmembrane cell adhesion receptor mua-3
GSOIDT00013211001	1.26432	56.8605	-5.491	13.7179	none	yes	non_oocyte	non_TOP	dynein heavy chain axonemal-like
GSOIDT00009875001	0.32048	14.351	-5.48478	15.137	none	no	non_oocyte	non_TOP	glutamine rich 2
GSOIDT00000536001	0.300963	13.2984	-5.46553	1.79891	none	no	oocyte	non_TOP	unnamed protein product [Oikopleura dioica]
GSOIDT00005635001	1.07165	46.5968	-5.44232	12.6141	none	no	non_oocyte	non_TOP	uncharacterized protein c7orf63-like
GSOIDT00011627001	0.0468526	1.89533	-5.33818	13.6042	down	no	non_oocyte	non_TOP	unnamed protein product [Oikopleura dioica]
GSOIDT00004093001	0.0741219	2.6796	-5.17597	1.26141	none	no	non_oocyte	non_TOP	unnamed protein product [Oikopleura dioica]
GSOIDT00013592001	1.31048	45.2408	-5.10945	1.34025	none	no	non_oocyte	non_TOP	unnamed protein product [Oikopleura dioica]
GSOIDT00013286001	0.409767	13.4934	-5.0413	2.91702	none	no	non_oocyte	non_TOP	2510005d08rik protein
GSOIDT00002423001	0.480352	15.7119	-5.03162	7.64732	none	no	non_oocyte	non_TOP	tubby homolog
GSOIDT00002205001	0.601937	19.2984	-5.00272	0.843238	none	yes	oocyte	non_TOP	unnamed protein product [Oikopleura dioica]
GSOIDT00013204001	0.729505	23.3647	-5.00127	0.709545	none	no	oocyte	non_TOP	kinesin family member 17
GSOIDT00016786001	0.0243244	0.774635	-4.99304	26.2532	down	no	non_oocyte	non_TOP	unnamed protein product [Oikopleura dioica]
GSOIDT00013210001	1.44169	45.4233	-4.9776	32.8756	down	no	non_oocyte	non_TOP	si: (novel protein human dynein heavy chain ) partial
GSOIDT00016318001	2.3607	72.817	-4.94699	4.38484	none	no	non_oocyte	non_TOP	integrin-like protein
GSOIDT00002765001	0.0660854	2.02412	-4.93682	8.12035	none	no	non_oocyte	non_TOP	unnamed protein product [Oikopleura dioica]
GSOIDT00012569001	0.0957138	2.92956	-4.93581	8.65724	none	yes	non_oocyte	non_TOP	unnamed protein product [Oikopleura dioica]
GSOIDT00013113001	0.237145	7.10043	-4.90406	2.6805	none	no	non_oocyte	non_TOP	unnamed protein product [Oikopleura dioica]
GSOIDT00017210001	0.687839	20.2477	-4.87954	38.1706	down	yes	non_oocyte	non_TOP	tektin 3
GSOIDT00007071001	1.06733	31.2319	-4.87094	6.0151	none	yes	oocyte	non_TOP	coiled-coil domain-containing protein 105
GSOIDT00005162001	0.378695	10.9806	-4.85778	0.0728259	none	no	non_oocyte	non_TOP	kelch domain-containing protein 8b
GSOIDT00008790001	0.0294642	0.853997	-4.8572	21.5307	down	no	oocyte	non_TOP	unnamed protein product [Oikopleura dioica]
GSOIDT00016054001	0.072323	2.04064	-4.81842	12.3776	none	no	non_oocyte	non_TOP	ectonucleotide pyrophosphatase phosphodiesterase 1
GSOIDT00006599001	0.0641042	1.75729	-4.77679	10.4855	none	no	non_oocyte	non_TOP	collagen alpha-1 chain
GSOIDT00001027001	1.35286	34.6407	-4.67839	12.3776	none	no	non_oocyte	non_TOP	ciliary dynein heavy chain 11
GSOIDT00011911001	1.06433	27.1667	-4.67382	2.92322	none	no	non_oocyte	non_TOP	coiled-coil domain containing 151-like
GSOIDT00009872001	0.477295	12.0803	-4.66163	0.618374	none	no	non_oocyte	non_TOP	unnamed protein product [Oikopleura dioica]
GSOIDT00016627001	0.619191	15.3921	-4.63566	1.73444	none	no	non_oocyte	non_TOP	unnamed protein product [Oikopleura dioica]
GSOIDT00013678001	0.43262	10.5645	-4.60998	2.28631	none	no	non_oocyte	non_TOP	lysyl oxidase-like 3
GSOIDT00015854001	0.113819	2.75259	-4.59597	1.0249	none	yes	non_oocyte	non_TOP	ovo-like 2
GSOIDT00007624001	0.0670772	1.61958	-4.59366	5.20333	none	yes	non_oocyte	non_TOP	unnamed protein product [Oikopleura dioica]
GSOIDT00007244001	0.292083	7.03075	-4.58923	1.41909	none	no	non_oocyte	non_TOP	unnamed protein product [Oikopleura dioica]
GSOIDT00003222001	2.93082	70.0048	-4.57808	10.6432	none	no	non_oocyte	non_TOP	sperm associated antigen 17
GSOIDT00017480001	2.52013	59.4344	-4.55973	13.6605	none	no	non_oocyte	non_TOP	wd repeat domain 52
GSOIDT00005940001	0.570908	12.9622	-4.50491	4.25727	none	yes	non_oocyte	non_TOP	adenylate kinase 1
GSOIDT00016085001	1.78286	38.6402	-4.43784	1.01189	none	no	oocyte	non_TOP	novel protein
GSOIDT00017182001	0.306712	6.55709	-4.4181	2.12864	none	no	non_oocyte	non_TOP	unnamed protein product [Oikopleura dioica]
GSOIDT00000440001	0.178692	3.81954	-4.41785	3.15353	none	no	non_oocyte	non_TOP	unnamed protein product [Oikopleura dioica]
GSOIDT00009915001	2.53033	53.5321	-4.40301	4.17843	none	no	non_oocyte	non_TOP	uncharacterized protein mgc33657-like
GSOIDT00015333001	0.0619759	1.3088	-4.40039	6.70126	none	no	non_oocyte	non_TOP	serine active site containing partial
GSOIDT00009694001	0.0626763	1.31412	-4.39003	26.1743	down	no	non_oocyte	non_TOP	novel protein vertebrate nebulin
GSOIDT00015376001	0.0897572	1.87084	-4.38152	20.575	down	no	non_oocyte	non_TOP	heavy polypeptide skeletal adult
GSOIDT00010770001	0.110723	2.28899	-4.36969	13.8853	down	no	oocyte	non_TOP	unnamed protein product [Oikopleura dioica]
GSOIDT00010688001	0.409767	8.43442	-4.36341	0.182065	none	no	non_oocyte	non_TOP	unnamed protein product [Oikopleura dioica]
GSOIDT00006798001	0.724726	14.8843	-4.36021	3.86308	none	yes	non_oocyte	non_TOP	tubulin tyrosine ligase-like member 3
GSOIDT00003709001	2.04194	41.2183	-4.33527	3.76646	none	yes	non_oocyte	non_TOP	doublecortin
GSOIDT00006756001	0.958466	19.3094	-4.33243	1.52934	none	no	non_oocyte	non_TOP	loc561562 protein
GSOIDT00013827001	1.37465	27.5843	-4.32671	1.52934	none	no	oocyte	non_TOP	coiled-coil domain-containing protein 37
GSOIDT00015029001	0.855177	17.0748	-4.3195	2.75934	none	yes	non_oocyte	non_TOP	novel protein
GSOIDT00015479001	0.50233	9.78437	-4.28377	39.9695	down	no	oocyte	non_TOP	4-aminobutyrate aminotransferase
GSOIDT00000882001	2.40428	46.1384	-4.26229	9.05075	none	yes	non_oocyte	non_TOP	armadillo repeat containing 3
GSOIDT00000298001	0.178343	3.4098	-4.25696	3.67771	none	no	non_oocyte	non_TOP	unnamed protein product [Oikopleura dioica]
GSOIDT00014965001	0.708007	13.3988	-4.24219	7.30806	none	yes	non_oocyte	non_TOP	unnamed protein product [Oikopleura dioica]
GSOIDT00014287001	0.111975	2.119	-4.24213	5.67636	none	no	non_oocyte	non_TOP	tyrosine-protein kinase receptor tyro3
GSOIDT00002195001	0.548441	10.3276	-4.23503	1.18053	none	yes	non_oocyte	non_TOP	unnamed protein product [Oikopleura dioica]
GSOIDT00007030001	0.863285	16.117	-4.22261	2.75934	none	no	non_oocyte	non_TOP	heat repeat containing 4
GSOIDT00016951001	0.13489	2.50698	-4.21609	1.78424	none	no	non_oocyte	non_TOP	unnamed protein product [Oikopleura dioica]
GSOIDT00009309001	0.114263	2.11274	-4.20869	21.9242	down	no	non_oocyte	non_TOP	ankyrin repeats-like
GSOIDT00017393001	0.393257	7.16392	-4.18721	34.0582	down	yes	oocyte	non_TOP	phosphate carrier mitochondrial precursor
GSOIDT00001723001	0.113246	2.048	-4.17668	2.52971	none	no	non_oocyte	non_TOP	unnamed protein product [Oikopleura dioica]
GSOIDT00006114001	0.144155	2.60017	-4.17292	5.13423	none	no	non_oocyte	non_TOP	solute carrier family 30 (zinc transporter) member 2
GSOIDT00008047001	0.0509814	0.918869	-4.17182	13.8291	none	no	non_oocyte	non_TOP	sp1 protein
GSOIDT00005358001	0.276171	4.9751	-4.17109	4.25727	none	no	non_oocyte	non_TOP	unnamed protein product [Oikopleura dioica]
GSOIDT00014673001	0.406074	7.30871	-4.1698	1.10374	none	yes	non_oocyte	non_TOP	moco sulphurase c-terminal domain containing 2
GSOIDT00004537001	0.176201	3.16209	-4.16559	5.93531	none	no	non_oocyte	non_TOP	unnamed protein product [Oikopleura dioica]
GSOIDT00005376001	0.0986639	1.75114	-4.14963	3.0747	none	no	non_oocyte	non_TOP	unnamed protein product [Oikopleura dioica]
GSOIDT00001026001	0.829292	14.6674	-4.14459	1.91134	none	no	non_oocyte	non_TOP	unnamed protein product [Oikopleura dioica]
GSOIDT00004585001	0.606797	10.6792	-4.13745	4.7303	none	no	non_oocyte	non_TOP	f-box and wd repeat domain containing 7-like
GSOIDT00000701001	0.644092	11.1949	-4.11943	0.551868	none	no	oocyte	non_TOP	unnamed protein product [Oikopleura dioica]
GSOIDT00001024001	2.68158	45.955	-4.09906	12.1426	down	no	non_oocyte	non_TOP	wd repeat-containing protein c10orf79-like
GSOIDT00010196001	5.29637	89.7815	-4.08334	3.62656	none	no	oocyte	non_TOP	heat shock protein 40
GSOIDT00010187001	0.0335554	0.568812	-4.08334	28.9337	none	yes	non_oocyte	non_TOP	NA
GSOIDT00001329001	0.872851	14.6083	-4.06491	5.39672	none	no	non_oocyte	non_TOP	novel protein
GSOIDT00011346001	2.36255	39.3351	-4.0574	13.8291	none	no	non_oocyte	non_TOP	wd repeat domain 65-like
GSOIDT00000029001	0.547713	9.0191	-4.04149	0.315353	none	no	oocyte	non_TOP	unnamed protein product [Oikopleura dioica]
GSOIDT00007300001	0.177821	2.91353	-4.03427	2.64214	none	no	non_oocyte	non_TOP	unnamed protein product [Oikopleura dioica]
GSOIDT00008275001	1.714	27.7771	-4.01846	0.630707	none	no	non_oocyte	non_TOP	unnamed protein product [Oikopleura dioica]
GSOIDT00002371001	0.121009	1.95992	-4.01761	6.38591	none	no	non_oocyte	non_TOP	unnamed protein product [Oikopleura dioica]
GSOIDT00009850001	0.0953144	1.53916	-4.0133	5.36101	none	no	non_oocyte	non_TOP	protein
GSOIDT00000214001	1.3554	21.7519	-4.00435	0.505943	none	no	non_oocyte	non_TOP	ribonuclease h70
GSOIDT00006099001	0.251149	4.02337	-4.00179	7.72616	none	no	non_oocyte	non_TOP	integral membrane protein
GSOIDT00009025001	0.157803	2.52116	-3.99789	1.49793	none	no	non_oocyte	non_TOP	mannose c type 2
GSOIDT00006167001	9.90907	158.294	-3.99771	1.12432	none	no	oocyte	non_TOP	unnamed protein product [Oikopleura dioica]
GSOIDT00011896001	1.16969	18.6647	-3.99611	1.81328	none	no	non_oocyte	non_TOP	unnamed protein product [Oikopleura dioica]
GSOIDT00008432001	1.17875	18.6647	-3.98498	6.7459	none	no	non_oocyte	non_TOP	chromosome 1 open reading frame 125
GSOIDT00002338001	5.41005	85.2926	-3.97871	9.53944	none	no	oocyte	non_TOP	radial spoke head protein 9 homolog
GSOIDT00005853001	0.686453	10.81	-3.97706	4.62445	none	no	non_oocyte	non_TOP	unnamed protein product [Oikopleura dioica]
GSOIDT00015537001	0.0659794	1.02894	-3.963	12.7718	none	no	non_oocyte	non_TOP	light polypeptide slow
GSOIDT00014746001	0.204377	3.17768	-3.95867	0.394192	none	no	non_oocyte	non_TOP	dc-stamp domain-containing protein 2
GSOIDT00009303001	4.43421	68.7444	-3.95449	19.5631	down	no	non_oocyte	non_TOP	solute carrier family member 4
GSOIDT00015904001	0.109994	1.69984	-3.9499	1.34728	none	no	non_oocyte	non_TOP	unnamed protein product [Oikopleura dioica]
GSOIDT00016843001	0.232454	3.59162	-3.94962	0.551868	none	no	non_oocyte	non_TOP	unnamed protein product [Oikopleura dioica]
GSOIDT00010419001	2.2522	34.5472	-3.93916	1.29296	none	no	non_oocyte	non_TOP	tubulin-tyrosine ligase family protein
GSOIDT00009065001	0.50124	7.67311	-3.93624	1.34025	none	yes	non_oocyte	non_TOP	monoglyceride lipase
GSOIDT00000076001	0.840513	12.8549	-3.93491	2.58593	none	yes	non_oocyte	non_TOP	wd repeat-containing protein kiaa1875-like
GSOIDT00002337001	2.22684	33.9842	-3.93179	7.4108	none	yes	non_oocyte	non_TOP	coiled-coil domain-containing protein 65
GSOIDT00015905001	2.04258	31.1519	-3.93086	0.562158	none	no	non_oocyte	non_TOP	unnamed protein product [Oikopleura dioica]
GSOIDT00005698001	0.0975869	1.48804	-3.93059	7.36428	down	yes	oocyte	non_TOP	unnamed protein product [Oikopleura dioica]
GSOIDT00000679001	0.100891	1.53273	-3.92524	5.7552	none	no	non_oocyte	non_TOP	unnamed protein product [Oikopleura dioica]
GSOIDT00010985001	0.110447	1.67388	-3.92176	4.09959	none	no	non_oocyte	non_TOP	embryonic muscle myosin heavy chain
GSOIDT00001696001	0.104644	1.57912	-3.91555	4.83456	none	no	non_oocyte	non_TOP	unnamed protein product [Oikopleura dioica]
GSOIDT00015557001	2.31918	34.9575	-3.91392	0.910324	none	no	oocyte	non_TOP	unnamed protein product [Oikopleura dioica]
GSOIDT00008751001	0.374608	5.64147	-3.91262	5.99171	none	no	non_oocyte	non_TOP	gypsy polyprotein
GSOIDT00007301001	2.01709	30.262	-3.90716	1.12432	none	yes	non_oocyte	non_TOP	unnamed protein product [Oikopleura dioica]
GSOIDT00004909001	0.155298	2.32838	-3.90621	5.20333	none	no	non_oocyte	non_TOP	unnamed protein product [Oikopleura dioica]
GSOIDT00000840001	0.0292519	0.437756	-3.90352	36.203	none	yes	oocyte	non_TOP	unnamed protein product [Oikopleura dioica]
GSOIDT00003132001	0.132292	1.97631	-3.90101	7.4108	none	yes	non_oocyte	non_TOP	unnamed protein product [Oikopleura dioica]
GSOIDT00016342001	1.04301	15.3939	-3.88354	2.19242	none	no	non_oocyte	non_TOP	thyrotropin-releasing hormone degrading enzyme-like
GSOIDT00004513001	2.84961	42.0008	-3.88158	14.7428	none	no	non_oocyte	non_TOP	heavy chain 2
GSOIDT00008538001	6.12994	90.05	-3.87678	0.394192	none	no	oocyte	non_TOP	unnamed protein product [Oikopleura dioica]
GSOIDT00006304001	0.15918	2.33664	-3.8757	6.85833	none	no	non_oocyte	non_TOP	epidermis specific serine protease
GSOIDT00005375001	1.3104	19.2048	-3.87338	1.01189	none	no	non_oocyte	non_TOP	unnamed protein product [Oikopleura dioica]
GSOIDT00007684001	0.169718	2.48275	-3.87073	3.54773	none	no	non_oocyte	non_TOP	unnamed protein product [Oikopleura dioica]
GSOIDT00017389001	3.42337	49.8573	-3.86432	7.56848	none	yes	non_oocyte	non_TOP	wd repeat domain 66
GSOIDT00001388001	0.192963	2.80932	-3.86383	4.49379	none	no	non_oocyte	non_TOP	unnamed protein product [Oikopleura dioica]
GSOIDT00014309001	0.292949	4.24748	-3.85789	1.34728	none	no	non_oocyte	non_TOP	unnamed protein product [Oikopleura dioica]
GSOIDT00014443001	0.150544	2.16576	-3.84662	43.2823	down	no	non_oocyte	non_TOP	unnamed protein product [Oikopleura dioica]
GSOIDT00015756001	0.0762288	1.08413	-3.83006	7.805	none	no	non_oocyte	non_TOP	unnamed protein product [Oikopleura dioica]
GSOIDT00001282001	0.951643	13.4532	-3.82138	20.6312	down	yes	oocyte	non_TOP	growth arrest-specific 8
GSOIDT00010800001	2.81073	39.7146	-3.82065	16.1619	none	no	non_oocyte	non_TOP	dynein heavy chain axonemal
GSOIDT00006133001	0.33051	4.65976	-3.81749	12.2199	none	no	non_oocyte	non_TOP	unnamed protein product [Oikopleura dioica]
GSOIDT00013362001	0.119641	1.68076	-3.81233	10.4855	none	yes	non_oocyte	non_TOP	unnamed protein product [Oikopleura dioica]
GSOIDT00011031001	1.09166	15.3304	-3.8118	5.95888	none	no	non_oocyte	non_TOP	ny-ren-58 antigen
GSOIDT00001149001	1.51037	21.0211	-3.79887	0.899454	none	no	oocyte	non_TOP	unnamed protein product [Oikopleura dioica]
GSOIDT00016729001	3.27978	45.5605	-3.79611	1.4054	none	no	non_oocyte	non_TOP	loc129881 protein
GSOIDT00005544001	0.189248	2.62852	-3.7959	3.54773	none	no	non_oocyte	non_TOP	protein kinase-like protein 196
GSOIDT00004171001	0.485035	6.73479	-3.79547	0.168648	none	no	non_oocyte	non_TOP	unnamed protein product [Oikopleura dioica]
GSOIDT00015195001	0.0639956	0.887528	-3.79375	13.0983	none	yes	non_oocyte	non_TOP	small monomeric gtpase
GSOIDT00012034001	0.389565	5.34344	-3.77783	7.71955	down	no	non_oocyte	non_TOP	unnamed protein product [Oikopleura dioica]
GSOIDT00001420001	0.547713	7.50916	-3.77716	0.327717	none	no	non_oocyte	non_TOP	unnamed protein product [Oikopleura dioica]
GSOIDT00005101001	0.118762	1.6253	-3.77456	3.86308	none	no	non_oocyte	non_TOP	unnamed protein product [Oikopleura dioica]
GSOIDT00013106001	0.129592	1.77119	-3.77266	2.75934	none	no	non_oocyte	non_TOP	cg16995 cg16995-pa
GSOIDT00009086001	0.114235	1.5551	-3.76694	2.36515	none	no	non_oocyte	non_TOP	unnamed protein product [Oikopleura dioica]
GSOIDT00012315001	0.305288	4.14582	-3.76341	10.4855	none	no	non_oocyte	non_TOP	unnamed protein product [Oikopleura dioica]
GSOIDT00005397001	0.206586	2.77671	-3.74856	0.618374	none	no	non_oocyte	non_TOP	unnamed protein product [Oikopleura dioica]
GSOIDT00012075001	0.21568	2.89854	-3.74836	2.43967	none	no	non_oocyte	non_TOP	unnamed protein product [Oikopleura dioica]
GSOIDT00002685001	0.215207	2.88742	-3.74599	4.38484	none	no	non_oocyte	non_TOP	unnamed protein product [Oikopleura dioica]
GSOIDT00005673001	0.93016	12.4556	-3.74317	16.1339	down	no	oocyte	non_TOP	kinesin family member 9
GSOIDT00012782001	0.226584	3.02931	-3.74087	1.34918	none	no	non_oocyte	non_TOP	unnamed protein product [Oikopleura dioica]
GSOIDT00017015001	0.692567	9.25359	-3.73999	1.81328	none	no	non_oocyte	non_TOP	unnamed protein product [Oikopleura dioica]
GSOIDT00004301001	0.163397	2.18248	-3.73952	3.45923	none	no	non_oocyte	non_TOP	unnamed protein product [Oikopleura dioica]
GSOIDT00013588001	1.31947	17.62	-3.73918	1.60217	none	yes	oocyte	non_TOP	protein
GSOIDT00016188001	1.40781	18.7968	-3.73896	2.07554	none	no	oocyte	non_TOP	unnamed protein product [Oikopleura dioica]
GSOIDT00008845001	0.0864649	1.15304	-3.73719	15.0581	down	no	oocyte	non_TOP	unnamed protein product [Oikopleura dioica]
GSOIDT00012186001	0.124077	1.64345	-3.72742	6.0151	none	no	oocyte	non_TOP	unnamed protein product [Oikopleura dioica]
GSOIDT00008131001	0.370625	4.9085	-3.72725	8.98757	none	no	non_oocyte	non_TOP	NA
GSOIDT00006310001	0.305387	4.03923	-3.72537	0.787022	none	no	non_oocyte	non_TOP	5-hydroxytryptamine receptor 3a
GSOIDT00011786001	0.101201	1.33358	-3.72002	24.5976	down	no	non_oocyte	non_TOP	proprotein convertase subtilisin kexin type 7
GSOIDT00014208001	0.0549768	0.721998	-3.7151	17.8963	none	no	non_oocyte	non_TOP	unnamed protein product [Oikopleura dioica]
GSOIDT00001017001	6.12931	80.3136	-3.71185	4.04754	none	no	non_oocyte	non_TOP	cold shock domain-containing protein e1
GSOIDT00012030001	0.203451	2.66251	-3.71003	2.64214	none	no	non_oocyte	non_TOP	unnamed protein product [Oikopleura dioica]
GSOIDT00002427001	0.102043	1.33421	-3.70875	7.87022	none	no	non_oocyte	non_TOP	riken cdna 1300002k09 gene
GSOIDT00001374001	0.111561	1.45789	-3.70798	7.01661	none	no	non_oocyte	non_TOP	unnamed protein product [Oikopleura dioica]
GSOIDT00016159001	0.792331	10.3157	-3.70259	0.562158	none	no	non_oocyte	non_TOP	unnamed protein product [Oikopleura dioica]
GSOIDT00008591001	0.628995	8.18237	-3.7014	0.168648	none	no	non_oocyte	non_TOP	phosphatidylcholine:ceramide cholinephosphotransferase 1
GSOIDT00007381001	2.38007	30.8759	-3.6974	2.36515	none	no	non_oocyte	non_TOP	heavy chain 2
GSOIDT00009416001	0.144327	1.87085	-3.69628	3.59781	none	no	non_oocyte	non_TOP	unnamed protein product [Oikopleura dioica]
GSOIDT00001361001	2.96501	38.4177	-3.69566	1.34918	none	no	oocyte	non_TOP	serine threonine-protein kinase nek4
GSOIDT00013589001	0.199849	2.58054	-3.69069	1.63026	none	no	non_oocyte	non_TOP	isoform a
GSOIDT00005821001	0.190359	2.4565	-3.68981	1.73444	none	no	non_oocyte	non_TOP	member ras oncogene family
GSOIDT00011530001	1.26152	16.2653	-3.68856	2.00271	none	no	non_oocyte	non_TOP	unnamed protein product [Oikopleura dioica]
GSOIDT00012937001	0.608138	7.84072	-3.68852	16.6961	down	no	non_oocyte	non_TOP	loc733382 protein
GSOIDT00005352001	0.158264	2.03662	-3.68577	6.22823	none	no	non_oocyte	non_TOP	unnamed protein product [Oikopleura dioica]
GSOIDT00014655001	0.231558	2.97033	-3.68118	1.18053	none	no	non_oocyte	non_TOP	unnamed protein product [Oikopleura dioica]
GSOIDT00001809001	0.13562	1.72663	-3.67031	4.21619	none	no	non_oocyte	non_TOP	bone morphogenetic protein 7
GSOIDT00009935001	0.370693	4.71648	-3.66941	1.74782	none	no	non_oocyte	non_TOP	unnamed protein product [Oikopleura dioica]
GSOIDT00003398001	0.169381	2.15201	-3.66734	10.0913	none	no	non_oocyte	non_TOP	unnamed protein product [Oikopleura dioica]
GSOIDT00013853001	0.489204	6.1939	-3.66234	2.75934	none	no	non_oocyte	non_TOP	f-box and wd repeat domain containing 7-like
GSOIDT00010824001	0.640628	8.10728	-3.66166	0.562158	none	no	non_oocyte	non_TOP	unnamed protein product [Oikopleura dioica]
GSOIDT00006503001	0.125045	1.57573	-3.6555	5.43985	none	no	non_oocyte	non_TOP	unnamed protein product [Oikopleura dioica]
GSOIDT00011356001	0.101129	1.27401	-3.65511	9.14525	none	no	non_oocyte	non_TOP	unnamed protein product [Oikopleura dioica]
GSOIDT00000450001	0.580578	7.30625	-3.65357	5.12449	none	no	non_oocyte	non_TOP	potassium voltage-gated subfamily h (eag-related) member 1
GSOIDT00005809001	0.494961	6.22874	-3.65355	8.27803	none	yes	non_oocyte	non_TOP	uridine phosphorylase
GSOIDT00005126001	4.33483	54.0805	-3.64106	6.40861	none	no	non_oocyte	non_TOP	coiled-coil domain containing 39
GSOIDT00009880001	0.110343	1.37351	-3.63781	9.55669	none	no	non_oocyte	non_TOP	unnamed protein product [Oikopleura dioica]
GSOIDT00011921001	0.706848	8.78472	-3.63552	16.1902	down	yes	non_oocyte	non_TOP	coiled-coil domain containing 96
GSOIDT00005172001	0.155325	1.92912	-3.63458	3.0747	none	no	non_oocyte	non_TOP	unnamed protein product [Oikopleura dioica]
GSOIDT00000211001	1.25156	15.544	-3.63457	0.281079	none	no	non_oocyte	non_TOP	unnamed protein product [Oikopleura dioica]
GSOIDT00011425001	3.07583	38.1969	-3.63441	1.79891	none	no	non_oocyte	non_TOP	meiosis-specific nuclear structural protein 1
GSOIDT00003784001	2.37422	29.4568	-3.63308	0	none	no	non_oocyte	non_TOP	unnamed protein product [Oikopleura dioica]
GSOIDT00006841001	1.75805	21.6737	-3.6239	1.57404	none	yes	non_oocyte	non_TOP	unnamed protein product [Oikopleura dioica]
GSOIDT00004675001	0.266009	3.27843	-3.62346	2.44399	none	no	non_oocyte	non_TOP	sodium-coupled monocarboxylate transporter 1
GSOIDT00007221001	0.214861	2.63828	-3.61812	1.42011	none	no	non_oocyte	non_TOP	unnamed protein product [Oikopleura dioica]
GSOIDT00000475001	4.05313	49.3345	-3.60549	3.31673	none	no	oocyte	non_TOP	coiled-coil domain containing 147
GSOIDT00013237001	1.0034	12.2064	-3.60467	2.58593	none	no	non_oocyte	non_TOP	unnamed protein product [Oikopleura dioica]
GSOIDT00002763001	0.134215	1.62936	-3.60169	1.10374	none	no	non_oocyte	non_TOP	unnamed protein product [Oikopleura dioica]
GSOIDT00015133001	0.0694534	0.839908	-3.59611	17.7642	down	no	non_oocyte	non_TOP	serine threonine-protein kinase dclk3-like
GSOIDT00014213001	1.29057	15.6066	-3.59607	16.3026	none	yes	non_oocyte	non_TOP	alpha-aminoadipic semialdehyde mitochondrial
GSOIDT00006036001	0.296247	3.58124	-3.59559	27.6723	down	yes	oocyte	non_TOP	pyruvate kinase
GSOIDT00000391001	0.19524	2.35918	-3.59496	2.97944	none	no	oocyte	non_TOP	unnamed protein product [Oikopleura dioica]
GSOIDT00005277001	0.193192	2.32175	-3.5871	3.86308	none	no	non_oocyte	non_TOP	unnamed protein product [Oikopleura dioica]
GSOIDT00000075001	1.17869	14.1028	-3.58072	5.51868	none	no	non_oocyte	non_TOP	unnamed protein product [Oikopleura dioica]
GSOIDT00009691001	0.104987	1.25479	-3.57917	9.89399	none	no	non_oocyte	non_TOP	protein kinase-like protein 196
GSOIDT00001224001	0.35242	4.20275	-3.57596	3.65403	none	no	non_oocyte	non_TOP	unnamed protein product [Oikopleura dioica]
GSOIDT00009402001	0.20184	2.40211	-3.57302	5.67636	none	no	non_oocyte	non_TOP	unnamed protein product [Oikopleura dioica]
GSOIDT00015603001	2.15487	25.5251	-3.56624	3.31673	none	no	oocyte	non_TOP	rtdr1-prov protein
GSOIDT00017910001	0.277535	3.27935	-3.56267	16.0777	none	no	non_oocyte	non_TOP	unnamed protein product [Oikopleura dioica]
GSOIDT00015892001	0.156406	1.84708	-3.56188	4.49379	none	yes	non_oocyte	non_TOP	unnamed protein product [Oikopleura dioica]
GSOIDT00013136001	14.0476	165.101	-3.55495	0.562158	none	no	non_oocyte	non_TOP	chymotrypsin b
GSOIDT00015021001	0.045993	0.538754	-3.55014	17.7386	none	yes	non_oocyte	non_TOP	n-glycosylase dna lyase
GSOIDT00014565001	0.273277	3.20053	-3.54987	1.81328	none	no	non_oocyte	non_TOP	unnamed protein product [Oikopleura dioica]
GSOIDT00013465001	4.65027	54.3784	-3.54765	5.39672	none	yes	non_oocyte	non_TOP	non-metastatic cells protein expressed in (nucleoside-diphosphate kinase)-like
GSOIDT00009238001	0.0787349	0.916223	-3.54062	11.8258	none	no	non_oocyte	non_TOP	methionyl-trna formyltransferase
GSOIDT00004882001	0.828291	9.61975	-3.53779	0.551868	none	no	non_oocyte	non_TOP	unnamed protein product [Oikopleura dioica]
GSOIDT00010283001	0.156087	1.8123	-3.5374	4.10376	none	no	non_oocyte	non_TOP	glucagon receptor
GSOIDT00013267001	0.167807	1.94683	-3.53625	3.48538	none	no	non_oocyte	non_TOP	unnamed protein product [Oikopleura dioica]
GSOIDT00010801001	3.38843	39.1326	-3.52968	32.4026	down	no	non_oocyte	non_TOP	dynein heavy chain axonemal
GSOIDT00005976001	0.345392	3.98143	-3.52698	4.83456	none	yes	non_oocyte	non_TOP	dner protein
GSOIDT00007539001	3.19867	36.8439	-3.52588	4.49379	none	no	oocyte	non_TOP	unnamed protein product [Oikopleura dioica]
GSOIDT00008289001	0.1903	2.19115	-3.52534	4.41495	none	yes	non_oocyte	non_TOP	hasi and integrase-like protein
GSOIDT00004369001	13.7435	158.192	-3.52486	2.30485	none	no	oocyte	non_TOP	sperm-specific sodium proton exchanger
GSOIDT00005879001	0.46494	5.3472	-3.52367	23.2315	down	no	non_oocyte	non_TOP	unnamed protein product [Oikopleura dioica]
GSOIDT00004516001	3.3627	38.5545	-3.51921	13.166	none	yes	non_oocyte	non_TOP	heavy chain 2
GSOIDT00000720001	0.113246	1.29734	-3.51802	5.95888	none	no	non_oocyte	non_TOP	protein
GSOIDT00014238001	0.220477	2.50177	-3.50425	4.77835	none	no	non_oocyte	non_TOP	ovochymase 1
GSOIDT00002329001	0.143555	1.62425	-3.5001	5.04565	none	no	non_oocyte	non_TOP	unnamed protein product [Oikopleura dioica]
GSOIDT00009063001	0.199849	2.2583	-3.49826	2.86701	none	no	non_oocyte	non_TOP	unnamed protein product [Oikopleura dioica]
GSOIDT00003905001	0.163261	1.84278	-3.49663	5.91288	none	no	non_oocyte	non_TOP	carboxyl ester lipase
GSOIDT00009026001	0.287669	3.24591	-3.49614	1.46161	none	no	non_oocyte	non_TOP	unnamed protein product [Oikopleura dioica]
GSOIDT00011297001	0.185604	2.0899	-3.49314	1.79891	none	no	non_oocyte	non_TOP	phospholipase a2-like protein
GSOIDT00010224001	0.344838	3.88267	-3.49306	11.0374	none	no	non_oocyte	non_TOP	solute carrier family member isoform cra_a
GSOIDT00011531001	0.111385	1.2491	-3.48726	6.46474	none	no	non_oocyte	non_TOP	unnamed protein product [Oikopleura dioica]
GSOIDT00008033001	0.0905635	1.01176	-3.48179	15.0096	none	yes	oocyte	non_TOP	cell division control protein 2 homolog
GSOIDT00005670001	1.0915	12.1703	-3.47898	15.5718	none	no	non_oocyte	non_TOP	cytochrome c
GSOIDT00015740001	3.70327	41.29	-3.47892	4.25727	none	yes	non_oocyte	non_TOP	adenylate kinase-like protein c9orf98 homolog
GSOIDT00009599001	1.27113	14.166	-3.47825	1.89212	none	no	non_oocyte	non_TOP	unnamed protein product [Oikopleura dioica]
GSOIDT00007422001	0.307832	3.42963	-3.47784	9.10324	none	no	non_oocyte	non_TOP	unnamed protein product [Oikopleura dioica]
GSOIDT00013950001	0.111105	1.23771	-3.47768	2.62173	none	no	non_oocyte	non_TOP	glutathione s-transferase family member (gst-11)-like isoform 1
GSOIDT00015989001	0.183918	2.048	-3.47708	2.83818	none	no	non_oocyte	non_TOP	unnamed protein product [Oikopleura dioica]
GSOIDT00007449001	0.113508	1.26279	-3.47575	7.19563	none	no	non_oocyte	non_TOP	regulator of g-protein signaling
GSOIDT00008237001	0.219272	2.43683	-3.47421	24.6225	down	no	non_oocyte	non_TOP	silk protein
GSOIDT00014221001	0.809104	8.98817	-3.47363	0.109239	none	no	non_oocyte	non_TOP	c-myc-binding protein
GSOIDT00003013001	0.335995	3.72206	-3.46959	1.41909	none	no	non_oocyte	non_TOP	alpha mannosidase
GSOIDT00002937001	2.45704	27.1562	-3.46629	1.51783	none	no	non_oocyte	non_TOP	calcium calmodulin-dependent 3 -cyclic nucleotide phosphodiesterase 1a
GSOIDT00002321001	0.210144	2.30695	-3.45654	1.57677	none	no	non_oocyte	non_TOP	unnamed protein product [Oikopleura dioica]
GSOIDT00005189001	2.79413	30.5997	-3.45304	0.67459	none	no	non_oocyte	non_TOP	beta- -n-acetyl-galactosaminyl transferase 2
GSOIDT00000578001	1.02971	11.2686	-3.452	11.2994	down	yes	non_oocyte	non_TOP	iq domain-containing protein d
GSOIDT00013181001	3.27997	35.7952	-3.44801	10.681	none	no	non_oocyte	non_TOP	uncharacterized protein c6orf224-like
GSOIDT00010465001	0.146696	1.60053	-3.44765	2.20747	none	no	non_oocyte	non_TOP	fibrillin partial
GSOIDT00003177001	0.105156	1.14705	-3.44733	7.87022	none	no	non_oocyte	non_TOP	protein kinase
GSOIDT00005338001	0.214256	2.33486	-3.44593	18.6637	down	no	non_oocyte	non_TOP	unnamed protein product [Oikopleura dioica]
GSOIDT00010799001	1.26642	13.796	-3.44542	1.85512	none	no	oocyte	non_TOP	troponin c
GSOIDT00015916001	0.246352	2.68134	-3.44416	6.62242	none	no	non_oocyte	non_TOP	retinal pigment epithelium-specific protein 65kda
GSOIDT00003007001	0.175465	1.90548	-3.44089	2.91702	none	no	non_oocyte	non_TOP	unnamed protein product [Oikopleura dioica]
GSOIDT00005496001	0.124398	1.35051	-3.44047	4.65146	none	no	non_oocyte	non_TOP	unnamed protein product [Oikopleura dioica]
GSOIDT00015634001	0.174353	1.8925	-3.44022	3.15353	none	no	non_oocyte	non_TOP	venom dipeptidylpeptidase iv
GSOIDT00002906001	0.203502	2.18878	-3.42701	5.20333	none	no	non_oocyte	non_TOP	unnamed protein product [Oikopleura dioica]
GSOIDT00009018001	0.221975	2.38167	-3.42351	1.34025	none	no	non_oocyte	non_TOP	unnamed protein product [Oikopleura dioica]
GSOIDT00003948001	0.277727	2.97366	-3.4205	1.97096	none	no	non_oocyte	non_TOP	unnamed protein product [Oikopleura dioica]
GSOIDT00014355001	0.155184	1.66019	-3.4193	3.20434	none	yes	non_oocyte	non_TOP	unnamed protein product [Oikopleura dioica]
GSOIDT00010540001	0.110843	1.18509	-3.41841	3.82268	none	yes	non_oocyte	non_TOP	unnamed protein product [Oikopleura dioica]
GSOIDT00012455001	0.0979433	1.04676	-3.41784	5.71683	none	no	non_oocyte	non_TOP	unnamed protein product [Oikopleura dioica]
GSOIDT00005336001	0.21895	2.33645	-3.41564	3.59781	none	no	non_oocyte	non_TOP	unnamed protein product [Oikopleura dioica]
GSOIDT00013493001	0.584117	6.21922	-3.4124	2.28631	none	no	non_oocyte	non_TOP	macrophage mannose receptor 1 precursor (c-type lectin domain family 13 member d) (cd206 antigen) partial
GSOIDT00011544001	0.202909	2.15311	-3.40752	6.46474	none	no	non_oocyte	non_TOP	unnamed protein product [Oikopleura dioica]
GSOIDT00004125001	0.205932	2.17797	-3.40274	2.62173	none	no	oocyte	non_TOP	unnamed protein product [Oikopleura dioica]
GSOIDT00013411001	0.637692	6.72193	-3.39795	5.36101	none	yes	non_oocyte	non_TOP	unnamed protein product [Oikopleura dioica]
GSOIDT00014847001	0.211473	2.22214	-3.3934	4.38484	none	no	non_oocyte	non_TOP	unnamed protein product [Oikopleura dioica]
GSOIDT00006229001	0.270114	2.83778	-3.39312	11.0374	none	no	non_oocyte	non_TOP	unnamed protein product [Oikopleura dioica]
GSOIDT00014686001	0.229575	2.41025	-3.39214	1.01189	none	no	non_oocyte	non_TOP	atp-binding cassette sub-family g member 4
GSOIDT00000602001	0.985629	10.3276	-3.38932	1.57404	none	no	non_oocyte	non_TOP	spermatogenesis-associated protein 17
GSOIDT00003110001	0.172115	1.80278	-3.38878	2.6805	none	yes	non_oocyte	non_TOP	solute carrier family 24 (sodium potassium calcium exchanger) member 6
GSOIDT00010767001	0.117774	1.22872	-3.38306	7.805	none	no	non_oocyte	non_TOP	unnamed protein product [Oikopleura dioica]
GSOIDT00011143001	0.251923	2.61441	-3.37543	2.44399	none	no	non_oocyte	non_TOP	indoleamine -dioxygenase 2
GSOIDT00004458001	0.0309968	0.321092	-3.37279	39.3624	down	yes	oocyte	non_TOP	cyclin d3
GSOIDT00002457001	3.56253	36.8964	-3.37251	8.67222	none	yes	non_oocyte	non_TOP	protein
GSOIDT00004674001	1.03564	10.722	-3.37197	4.25727	none	no	non_oocyte	non_TOP	phospholipid scramblase 1
GSOIDT00001316001	4.59558	47.5648	-3.37157	2.6805	none	no	oocyte	non_TOP	amino acid adenylation domain-containing protein
GSOIDT00010024001	0.349467	3.60697	-3.36756	1.29296	none	no	non_oocyte	non_TOP	solute carrier family 43 member 3 (protein foap-13)
GSOIDT00010982001	0.4883	5.02738	-3.36397	9.66913	none	no	non_oocyte	non_TOP	unnamed protein product [Oikopleura dioica]
GSOIDT00012417001	0.111365	1.14596	-3.3632	3.23237	none	no	non_oocyte	non_TOP	unnamed protein product [Oikopleura dioica]
GSOIDT00003159001	0.0934022	0.957836	-3.35825	8.93832	none	no	non_oocyte	non_TOP	unnamed protein product [Oikopleura dioica]
GSOIDT00016721001	0.130897	1.33587	-3.35127	21.1287	down	no	non_oocyte	non_TOP	unnamed protein product [Oikopleura dioica]
GSOIDT00008115001	4.71028	47.95	-3.34765	2.75934	none	yes	non_oocyte	non_TOP	prefoldin subunit 6
GSOIDT00011221001	0.133896	1.36301	-3.34761	11.0374	none	no	non_oocyte	non_TOP	novel protein non-vertebrate chitin synthase protein
GSOIDT00017002001	0.373422	3.79865	-3.34661	1.41909	none	yes	non_oocyte	non_TOP	calcium-dependent protein kinase
GSOIDT00004182001	0.187561	1.9052	-3.34451	9.27561	none	no	non_oocyte	non_TOP	unnamed protein product [Oikopleura dioica]
GSOIDT00003107001	0.294227	2.98582	-3.34313	6.12753	none	no	non_oocyte	non_TOP	unnamed protein product [Oikopleura dioica]
GSOIDT00014775001	0.171331	1.73799	-3.34256	1.26141	none	no	non_oocyte	non_TOP	unnamed protein product [Oikopleura dioica]
GSOIDT00007975001	0.0539954	0.544665	-3.33446	26.6463	none	yes	oocyte	non_TOP	drev methyltransferase
GSOIDT00006597001	0.169934	1.713	-3.33348	2.44399	none	no	non_oocyte	non_TOP	unnamed protein product [Oikopleura dioica]
GSOIDT00001898001	0.269306	2.70809	-3.32996	1.73444	none	no	non_oocyte	non_TOP	unnamed protein product [Oikopleura dioica]
GSOIDT00010771001	0.185944	1.86501	-3.32624	2.60167	none	no	non_oocyte	non_TOP	unnamed protein product [Oikopleura dioica]
GSOIDT00007526001	1.0614	10.6413	-3.32563	5.43985	none	no	oocyte	non_TOP	iq motif containing with aaa domain 1
GSOIDT00005782001	0.136035	1.3638	-3.32558	4.89078	none	no	non_oocyte	non_TOP	ethanolamine kinase 1
GSOIDT00016752001	0.148866	1.49243	-3.32558	5.95888	none	yes	non_oocyte	non_TOP	unnamed protein product [Oikopleura dioica]
GSOIDT00016020001	0.121023	1.21129	-3.32319	5.56537	none	no	non_oocyte	non_TOP	unnamed protein product [Oikopleura dioica]
GSOIDT00017751001	8.03287	80.2792	-3.32104	10.0125	none	yes	oocyte	non_TOP	radial spokehead-like 1
GSOIDT00000218001	3.42168	34.179	-3.32033	4.17843	none	no	non_oocyte	non_TOP	coiled-coil domain containing 108
GSOIDT00007619001	0.231558	2.31146	-3.31936	3.39005	none	no	non_oocyte	non_TOP	unnamed protein product [Oikopleura dioica]
GSOIDT00007710001	0.698004	6.96554	-3.31893	11.5892	none	no	non_oocyte	non_TOP	cytosolic carboxypeptidase 2-like
GSOIDT00017964001	0.301949	3.00517	-3.31507	0.94606	none	no	non_oocyte	non_TOP	low quality protein: desmoplakin-like
GSOIDT00018142001	1.01482	10.0783	-3.31196	1.12432	none	no	oocyte	non_TOP	testis-specific serine kinase 1
GSOIDT00008486001	0.0427098	0.422726	-3.30708	24.6788	none	yes	oocyte	non_TOP	unnamed protein product [Oikopleura dioica]
GSOIDT00008949001	0.457404	4.52058	-3.30497	32.9537	down	yes	non_oocyte	non_TOP	unnamed protein product [Oikopleura dioica]
GSOIDT00010805001	0.123692	1.2209	-3.30312	4.33611	none	yes	non_oocyte	non_TOP	dendritic cell-derived ubiquitin-like protein
GSOIDT00015573001	0.13766	1.35872	-3.30307	1.41909	none	no	non_oocyte	non_TOP	unnamed protein product [Oikopleura dioica]
GSOIDT00010424001	4.49037	44.3166	-3.30294	12.9859	none	no	oocyte	non_TOP	radial spoke 3 homolog
GSOIDT00007455001	0.198924	1.95908	-3.29989	1.26141	none	yes	non_oocyte	non_TOP	t-box 2
GSOIDT00008785001	0.463841	4.56009	-3.29736	0.47303	none	no	non_oocyte	non_TOP	adp ribosylation factor
GSOIDT00005079001	1.56621	15.3897	-3.29661	0.281079	none	no	non_oocyte	non_TOP	unnamed protein product [Oikopleura dioica]
GSOIDT00008847001	0.22619	2.2191	-3.29436	0.394192	none	no	non_oocyte	non_TOP	n-acetyllactosaminide beta- -n-acetylglucosaminyltransferase
GSOIDT00010750001	0.122752	1.20308	-3.29292	6.14939	none	no	oocyte	non_TOP	unnamed protein product [Oikopleura dioica]
GSOIDT00004212001	0.199177	1.9493	-3.29084	4.11466	none	no	non_oocyte	non_TOP	transmembrane serine 8
GSOIDT00007130001	0.14815	1.44966	-3.29058	3.7054	none	no	non_oocyte	non_TOP	unnamed protein product [Oikopleura dioica]
GSOIDT00005775001	0.139695	1.36473	-3.28826	8.37616	none	yes	non_oocyte	non_TOP	unnamed protein product [Oikopleura dioica]
GSOIDT00000160001	0.0903538	0.881487	-3.28628	14.6161	none	yes	non_oocyte	non_TOP	lipoyltransferase 1
GSOIDT00000019001	2.59187	25.2338	-3.2833	0.630707	none	no	non_oocyte	non_TOP	unnamed protein product [Oikopleura dioica]
GSOIDT00010095001	0.134457	1.3088	-3.28302	8.09508	none	no	non_oocyte	non_TOP	solute carrier family 40 (iron-regulated transporter) member 1
GSOIDT00003827001	0.430561	4.18143	-3.2797	6.62242	none	no	non_oocyte	non_TOP	para-nitrobenzyl esterase (intracellular esterase b)
GSOIDT00005385001	0.286231	2.7716	-3.27547	2.20747	none	no	non_oocyte	non_TOP	type b
GSOIDT00002694001	0.699984	6.77294	-3.27439	22.3177	none	no	non_oocyte	non_TOP	novel carboxylesterase domain containing
GSOIDT00016739001	0.122004	1.17356	-3.2659	3.54773	none	no	non_oocyte	non_TOP	protein
GSOIDT00015272001	0.288936	2.77671	-3.26455	1.26141	none	yes	non_oocyte	non_TOP	60s ribosomal protein l35
GSOIDT00012619001	0.229104	2.20044	-3.26371	4.15997	none	no	non_oocyte	non_TOP	unnamed protein product [Oikopleura dioica]
GSOIDT00002793001	6.83594	65.6426	-3.26342	2.75458	none	no	non_oocyte	non_TOP	unnamed protein product [Oikopleura dioica]
GSOIDT00003817001	0.108658	1.04296	-3.26283	2.60167	none	no	non_oocyte	non_TOP	sperm flagellar protein 2
GSOIDT00003218001	0.133617	1.2814	-3.26155	11.8258	none	yes	non_oocyte	non_TOP	type b
GSOIDT00002594001	0.42917	4.11079	-3.2598	74.3446	down	no	non_oocyte	non_TOP	unnamed protein product [Oikopleura dioica]
GSOIDT00014970001	0.135459	1.29734	-3.25962	6.62242	none	no	non_oocyte	non_TOP	acidic coiled-coil containing protein 1
GSOIDT00004605001	3.78316	36.2319	-3.25959	26.5339	down	yes	non_oocyte	non_TOP	wd repeat domain 16
GSOIDT00006333001	0.172579	1.65261	-3.25942	7.13941	none	no	non_oocyte	non_TOP	kelch repeat
GSOIDT00001124001	0.188948	1.80837	-3.25862	7.30806	none	no	non_oocyte	non_TOP	unnamed protein product [Oikopleura dioica]
GSOIDT00000349001	0.0928565	0.886365	-3.25483	10.8797	none	yes	non_oocyte	non_TOP	atp:adp antiporter
GSOIDT00015288001	0.809104	7.71461	-3.2532	0.291304	none	no	non_oocyte	non_TOP	unnamed protein product [Oikopleura dioica]
GSOIDT00005175001	0.190655	1.8174	-3.25285	8.98757	none	no	non_oocyte	non_TOP	fibrillin 2
GSOIDT00013074001	2.37422	22.5935	-3.25038	0.764672	none	no	oocyte	non_TOP	unnamed protein product [Oikopleura dioica]
GSOIDT00011260001	2.27794	21.6122	-3.24604	0.98315	none	no	oocyte	non_TOP	outer arm dynein binding protein
GSOIDT00013105001	0.126612	1.19853	-3.24278	0.788383	none	no	non_oocyte	non_TOP	unnamed protein product [Oikopleura dioica]
GSOIDT00000405001	0.427029	4.03876	-3.24151	0.728259	none	yes	non_oocyte	non_TOP	unnamed protein product [Oikopleura dioica]
GSOIDT00000718001	0.458238	4.31611	-3.23556	2.00271	none	no	non_oocyte	non_TOP	unnamed protein product [Oikopleura dioica]
GSOIDT00016698001	0.207611	1.95357	-3.23416	2.75458	none	no	non_oocyte	non_TOP	unnamed protein product [Oikopleura dioica]
GSOIDT00006412001	0.365074	3.43415	-3.23369	4.88798	none	no	oocyte	non_TOP	uncoordinated family member (unc-44)-like
GSOIDT00006204001	3.72054	34.9575	-3.23202	2.36515	none	no	oocyte	non_TOP	tetratricopeptide repeat domain 18
GSOIDT00008377001	28.7698	269.471	-3.22751	1.96755	none	no	non_oocyte	non_TOP	unnamed protein product [Oikopleura dioica]
GSOIDT00015028001	4.48835	42.0192	-3.22679	4.32862	none	no	non_oocyte	non_TOP	mycbp-associated protein
GSOIDT00006931001	3.84511	35.9437	-3.22464	0.112432	none	no	non_oocyte	non_TOP	unnamed protein product [Oikopleura dioica]
GSOIDT00007363001	0.115602	1.07944	-3.22304	13.166	none	no	non_oocyte	non_TOP	pdz domain containing 1
GSOIDT00015794001	0.295455	2.75541	-3.22126	2.86701	none	no	non_oocyte	non_TOP	arylsulfatase a precursor
GSOIDT00005571001	1.83509	17.0748	-3.21795	2.75458	none	no	non_oocyte	non_TOP	riken cdna 1700001l19 gene
GSOIDT00012915001	0.168415	1.5653	-3.21634	6.35239	none	no	non_oocyte	non_TOP	unnamed protein product [Oikopleura dioica]
GSOIDT00009437001	0.144327	1.33617	-3.21069	5.28429	none	no	oocyte	non_TOP	gap junction gamma 45kda
GSOIDT00016086001	0.163159	1.50908	-3.20932	8.35686	none	no	non_oocyte	non_TOP	fraser syndrome 1
GSOIDT00000556001	0.486359	4.49223	-3.20734	7.30806	none	yes	non_oocyte	non_TOP	coiled-coil domain containing 42
GSOIDT00003422001	0.330054	3.04852	-3.20734	15.9091	none	no	non_oocyte	non_TOP	creatine flagellar
GSOIDT00006396001	0.122561	1.13104	-3.20607	2.91702	none	no	non_oocyte	non_TOP	unnamed protein product [Oikopleura dioica]
GSOIDT00004504001	5.06852	46.7084	-3.20405	4.65146	none	yes	non_oocyte	non_TOP	protein
GSOIDT00000364001	0.214861	1.97568	-3.20087	1.65561	none	no	non_oocyte	non_TOP	receptor-associated protein of the 43kd
GSOIDT00002674001	0.31452	2.87793	-3.19381	2.12864	none	no	non_oocyte	non_TOP	unnamed protein product [Oikopleura dioica]
GSOIDT00009809001	0.147077	1.34375	-3.19162	7.02698	none	no	non_oocyte	non_TOP	unnamed protein product [Oikopleura dioica]
GSOIDT00004478001	0.144155	1.31583	-3.19029	1.49793	none	no	non_oocyte	non_TOP	6720455i24rik homolog
GSOIDT00015713001	0.146696	1.33741	-3.18855	3.39005	none	no	non_oocyte	non_TOP	unnamed protein product [Oikopleura dioica]
GSOIDT00007171001	0.394699	3.59707	-3.188	0.112432	none	no	non_oocyte	non_TOP	unnamed protein product [Oikopleura dioica]
GSOIDT00005784001	0.547713	4.9838	-3.18575	1.12432	none	no	non_oocyte	non_TOP	retrotransposon-like family member (retr-1)-like
GSOIDT00005313001	0.349117	3.17443	-3.18471	2.91702	none	no	non_oocyte	non_TOP	unnamed protein product [Oikopleura dioica]
GSOIDT00014963001	0.0779415	0.70806	-3.18341	16.6399	down	yes	oocyte	non_TOP	radial spoke head 1 homolog
GSOIDT00013370001	2.43452	22.063	-3.17992	1.18053	none	no	oocyte	non_TOP	unnamed protein product [Oikopleura dioica]
GSOIDT00017765001	0.0524335	0.474743	-3.17859	52.3487	none	yes	oocyte	non_TOP	n-alpha-acetyltransferase catalytic subunit
GSOIDT00003425001	0.167132	1.51292	-3.17828	3.31121	none	yes	non_oocyte	non_TOP	unnamed protein product [Oikopleura dioica]
GSOIDT00016396001	0.809104	7.3231	-3.17806	0.168648	none	no	non_oocyte	non_TOP	creb-binding protein
GSOIDT00014289001	0.165733	1.49891	-3.17699	2.60167	none	no	non_oocyte	non_TOP	unnamed protein product [Oikopleura dioica]
GSOIDT00016083001	0.263397	2.38167	-3.17667	1.34025	none	no	non_oocyte	non_TOP	unnamed protein product [Oikopleura dioica]
GSOIDT00004881001	2.54567	23.0018	-3.17563	1.46161	none	yes	non_oocyte	non_TOP	testis-specific serine kinase 1
GSOIDT00014057001	0.175568	1.58618	-3.17546	3.5416	none	no	non_oocyte	non_TOP	unnamed protein product [Oikopleura dioica]
GSOIDT00010244001	0.159041	1.43517	-3.17375	6.07055	none	yes	non_oocyte	non_TOP	unnamed protein product [Oikopleura dioica]
GSOIDT00017981001	0.246878	2.22169	-3.16978	6.35239	none	no	non_oocyte	non_TOP	1 protein
GSOIDT00009649001	3.43147	30.8759	-3.16958	0.67459	none	no	non_oocyte	non_TOP	park2 co-regulated
GSOIDT00015841001	0.0657229	0.59107	-3.16886	5.04565	none	no	non_oocyte	non_TOP	unnamed protein product [Oikopleura dioica]
GSOIDT00012972001	0.105333	0.946794	-3.16809	8.71346	none	yes	non_oocyte	non_TOP	cg7519 cg7519-pa
GSOIDT00006394001	0.0899903	0.806126	-3.16316	10.7372	none	no	non_oocyte	non_TOP	metalloproteinase
GSOIDT00014348001	0.0860802	0.770487	-3.16202	17.9891	none	yes	oocyte	non_TOP	unnamed protein product [Oikopleura dioica]
GSOIDT00008101001	0.181666	1.62541	-3.16144	3.0747	none	no	non_oocyte	non_TOP	unnamed protein product [Oikopleura dioica]
GSOIDT00004887001	0.198611	1.77572	-3.16038	1.57677	none	no	non_oocyte	non_TOP	unnamed protein product [Oikopleura dioica]
GSOIDT00008895001	1.04093	9.29324	-3.15832	0.281079	none	no	non_oocyte	non_TOP	unnamed protein product [Oikopleura dioica]
GSOIDT00004515001	2.82813	25.2201	-3.15665	4.83456	none	no	non_oocyte	non_TOP	heavy chain 2
GSOIDT00003883001	0.0819208	0.729245	-3.1541	12.4237	none	yes	oocyte	non_TOP	d-tyr-trna deacylase family protein
GSOIDT00015175001	0.146483	1.30307	-3.15311	20.0128	down	yes	oocyte	non_TOP	pyridine nucleotide-disulfide oxidoreductase domain-containing protein 2
GSOIDT00010420001	0.958007	8.51164	-3.15133	1.0681	none	no	oocyte	non_TOP	unnamed protein product [Oikopleura dioica]
GSOIDT00016355001	0.358175	3.17957	-3.15009	1.97096	none	no	non_oocyte	non_TOP	unnamed protein product [Oikopleura dioica]
GSOIDT00009889001	0.340045	3.00557	-3.14384	9.22409	none	yes	non_oocyte	non_TOP	unnamed protein product [Oikopleura dioica]
GSOIDT00012187001	0.830943	7.33975	-3.14291	0.551868	none	no	non_oocyte	non_TOP	beta 4 galactosyltransferase
GSOIDT00017692001	0.324996	2.86992	-3.14252	3.54773	none	no	non_oocyte	non_TOP	unnamed protein product [Oikopleura dioica]
GSOIDT00014190001	0.498316	4.39535	-3.14085	0.788383	none	no	non_oocyte	non_TOP	unnamed protein product [Oikopleura dioica]
GSOIDT00002673001	0.245788	2.16623	-3.1397	3.09187	none	no	non_oocyte	non_TOP	pancreatic secretory granule membrane major glycoprotein gp2-like
GSOIDT00004333001	0.0349284	0.307499	-3.13811	34.5165	none	yes	oocyte	non_TOP	brain protein 16
GSOIDT00005871001	0.24248	2.12727	-3.13307	9.14525	none	no	non_oocyte	non_TOP	transmembrane protein 165
GSOIDT00013183001	0.224363	1.96017	-3.12707	2.58593	none	no	non_oocyte	non_TOP	unnamed protein product [Oikopleura dioica]
GSOIDT00014771001	1.2748	11.1348	-3.12673	5.90266	none	no	non_oocyte	non_TOP	crystal protein
GSOIDT00004390001	0.317963	2.77197	-3.12398	8.4357	none	no	non_oocyte	non_TOP	membrane metallo-endopeptidase (neutral cd10) isoform cra_a
GSOIDT00016320001	0.252826	2.2035	-3.12358	8.03887	none	no	non_oocyte	non_TOP	carnitine o-acyltransferase
GSOIDT00005108001	0.171067	1.48934	-3.12204	5.04565	none	no	non_oocyte	non_TOP	kdel (lys-asp-glu-leu) containing 2
GSOIDT00014378001	0.458784	3.99001	-3.12051	0.0788383	none	no	non_oocyte	non_TOP	beta- -n-acetyl-galactosaminyl transferase partial
GSOIDT00008618001	0.167931	1.45936	-3.1194	24.6225	none	no	non_oocyte	non_TOP	cardiac myosin-binding protein c
GSOIDT00001478001	0.0905476	0.785706	-3.11724	9.69712	none	no	non_oocyte	non_TOP	polycystic kidney disease 1 protein
GSOIDT00012124001	0.392257	3.40287	-3.11688	4.25727	none	no	non_oocyte	non_TOP	ankyrin repeat and sterile alpha motif domain containing 6
GSOIDT00015852001	0.144327	1.24908	-3.11346	5.43985	none	yes	non_oocyte	non_TOP	1 protein
GSOIDT00010284001	0.202646	1.75009	-3.11039	2.83818	none	no	non_oocyte	non_TOP	solute carrier family 7 (cationic amino acid y+ system) member 9
GSOIDT00014560001	0.450171	3.88267	-3.10851	7.30806	none	no	non_oocyte	non_TOP	chitinase 1 precursor
GSOIDT00014084001	0.0796306	0.686619	-3.10812	62.3611	none	yes	oocyte	non_TOP	u6 snrna-associated sm-like protein lsm3
GSOIDT00001088001	0.156087	1.34555	-3.10777	4.18749	none	no	oocyte	non_TOP	uncharacterized protein c17orf90 homolog
GSOIDT00002993001	0.288947	2.49035	-3.10748	3.0747	none	no	non_oocyte	non_TOP	unnamed protein product [Oikopleura dioica]
GSOIDT00005406001	0.397189	3.41859	-3.10551	17.4269	none	yes	non_oocyte	non_TOP	vwa1 protein
GSOIDT00003253001	0.20192	1.73773	-3.10535	2.20747	none	no	non_oocyte	non_TOP	unnamed protein product [Oikopleura dioica]
GSOIDT00015853001	0.17665	1.51647	-3.10175	2.99586	none	no	non_oocyte	non_TOP	tubulointerstitial nephritis antigen
GSOIDT00001323001	0.332729	2.85589	-3.10152	1.29296	none	no	non_oocyte	non_TOP	ammonium transporter 2
GSOIDT00009951001	0.107784	0.921938	-3.09653	5.04565	none	no	non_oocyte	non_TOP	myosin regulatory light chain interacting partial
GSOIDT00016127001	0.435229	3.71916	-3.09513	0.0562158	none	no	non_oocyte	non_TOP	unnamed protein product [Oikopleura dioica]
GSOIDT00012156001	0.227627	1.94169	-3.09257	1.96755	none	no	non_oocyte	non_TOP	unnamed protein product [Oikopleura dioica]
GSOIDT00002069001	0.135572	1.15631	-3.09239	4.80914	none	no	non_oocyte	non_TOP	lysosomal alpha-mannosidase
GSOIDT00002549001	0.218744	1.86516	-3.09198	5.22807	none	no	non_oocyte	non_TOP	integrin alpha-6
GSOIDT00001787001	0.0574499	0.489469	-3.09084	26.4897	down	no	non_oocyte	non_TOP	kelch-like 36
GSOIDT00001818001	0.0446284	0.38004	-3.09012	24.1728	none	yes	oocyte	non_TOP	sorting nexin family member 21
GSOIDT00017111001	2.1169	17.9685	-3.08544	0.291304	none	no	non_oocyte	non_TOP	unnamed protein product [Oikopleura dioica]
GSOIDT00000219001	3.8744	32.7499	-3.07944	2.83818	none	no	non_oocyte	non_TOP	coiled-coil domain containing 108
GSOIDT00011364001	0.636343	5.37709	-3.07895	2.30485	none	no	non_oocyte	non_TOP	unnamed protein product [Oikopleura dioica]
GSOIDT00007898001	0.42663	3.60459	-3.07878	1.49793	none	no	non_oocyte	non_TOP	unnamed protein product [Oikopleura dioica]
GSOIDT00006184001	0.178548	1.50595	-3.07629	0.955669	none	no	non_oocyte	non_TOP	unnamed protein product [Oikopleura dioica]
GSOIDT00017618001	1.23653	10.4171	-3.07458	1.9663	none	no	non_oocyte	non_TOP	unnamed protein product [Oikopleura dioica]
GSOIDT00014558001	0.589391	4.94613	-3.069	2.20747	none	no	non_oocyte	non_TOP	unnamed protein product [Oikopleura dioica]
GSOIDT00000355001	0.344631	2.88936	-3.06763	5.28217	none	no	non_oocyte	non_TOP	cg15786 cg15786- partial
GSOIDT00012457001	4.56182	38.2207	-3.06668	0.630707	none	no	non_oocyte	non_TOP	unnamed protein product [Oikopleura dioica]
GSOIDT00000306001	0.576817	4.82982	-3.06578	4.47879	none	yes	non_oocyte	non_TOP	unnamed protein product [Oikopleura dioica]
GSOIDT00014422001	0.463841	3.88196	-3.06508	0.730806	none	no	non_oocyte	non_TOP	unnamed protein product [Oikopleura dioica]
GSOIDT00010858001	0.165533	1.38442	-3.06409	10.0064	none	yes	oocyte	non_TOP	large subunit ribosomal protein 6
GSOIDT00004056001	0.114345	0.95624	-3.06398	17.581	down	yes	non_oocyte	non_TOP	calcium calmodulin dependent protein kinase ii
GSOIDT00005109001	0.183392	1.52812	-3.05876	9.38176	none	no	non_oocyte	non_TOP	unnamed protein product [Oikopleura dioica]
GSOIDT00006600001	0.0916652	0.762641	-3.05656	4.6097	none	no	non_oocyte	non_TOP	unnamed protein product [Oikopleura dioica]
GSOIDT00003575001	0.123792	1.02932	-3.0557	4.32862	none	yes	non_oocyte	non_TOP	unnamed protein product [Oikopleura dioica]
GSOIDT00008724001	0.279731	2.32042	-3.05227	0.236515	none	no	non_oocyte	non_TOP	unnamed protein product [Oikopleura dioica]
GSOIDT00015396001	0.232924	1.93209	-3.05223	10.1701	none	no	non_oocyte	non_TOP	unnamed protein product [Oikopleura dioica]
GSOIDT00001447001	0.260835	2.16307	-3.05187	1.57677	none	no	non_oocyte	non_TOP	unnamed protein product [Oikopleura dioica]
GSOIDT00014974001	1.81162	15.0134	-3.0509	6.57725	none	yes	non_oocyte	non_TOP	testis-expressed sequence 9 protein
GSOIDT00004095001	0.209818	1.73773	-3.04999	1.91134	none	no	non_oocyte	non_TOP	unnamed protein product [Oikopleura dioica]
GSOIDT00005123001	1.9366	16.0229	-3.04853	0.67459	none	no	non_oocyte	non_TOP	cytidine deaminase
GSOIDT00006628001	0.0944924	0.78144	-3.04786	11.3527	none	no	oocyte	non_TOP	unnamed protein product [Oikopleura dioica]
GSOIDT00008612001	0.28612	2.36502	-3.04716	3.86308	none	no	non_oocyte	non_TOP	unnamed protein product [Oikopleura dioica]
GSOIDT00007656001	0.119572	0.987969	-3.04659	72.9255	down	no	non_oocyte	non_TOP	unnamed protein product [Oikopleura dioica]
GSOIDT00009729001	0.484563	3.99781	-3.04445	0.394192	none	yes	non_oocyte	non_TOP	unnamed protein product [Oikopleura dioica]
GSOIDT00003713001	0.0487774	0.402093	-3.04324	26.2532	none	yes	oocyte	non_TOP	unnamed protein product [Oikopleura dioica]
GSOIDT00016907001	0.47529	3.91589	-3.04246	2.75934	none	no	non_oocyte	non_TOP	unnamed protein product [Oikopleura dioica]
GSOIDT00004098001	0.344631	2.83919	-3.04235	0.157677	none	no	non_oocyte	non_TOP	gypsy polyprotein
GSOIDT00005975001	0.279731	2.30406	-3.04207	1.42011	none	no	non_oocyte	non_TOP	unnamed protein product [Oikopleura dioica]
GSOIDT00007850001	0.155184	1.27691	-3.0406	3.15353	none	no	non_oocyte	non_TOP	unnamed protein product [Oikopleura dioica]
GSOIDT00004945001	26.2331	215.792	-3.04018	0.562158	none	no	oocyte	non_TOP	unnamed protein product [Oikopleura dioica]
GSOIDT00004167001	0.237187	1.95012	-3.03946	4.55348	none	no	non_oocyte	non_TOP	chondroitin synthase
GSOIDT00008961001	0.131721	1.08283	-3.03924	5.20333	none	no	oocyte	non_TOP	unnamed protein product [Oikopleura dioica]
GSOIDT00018103001	0.702151	5.76883	-3.03843	2.83818	none	no	non_oocyte	non_TOP	unnamed protein product [Oikopleura dioica]
GSOIDT00002197001	3.35375	27.5157	-3.03641	7.814	none	no	non_oocyte	non_TOP	low quality protein: uncharacterized protein kiaa1529-like
GSOIDT00013232001	1.23212	10.0783	-3.03204	1.0681	none	no	non_oocyte	non_TOP	cystathionine gamma-lyase
GSOIDT00008938001	1.44615	11.8206	-3.03102	7.01661	none	yes	oocyte	non_TOP	deleted in malignant brain tumors partial
GSOIDT00011179001	0.246453	2.01319	-3.0301	0.630707	none	no	non_oocyte	non_TOP	alpha-fucosyltransferase homologue
GSOIDT00015647001	0.184873	1.50943	-3.0294	4.25727	none	no	non_oocyte	non_TOP	tropomyosin alpha-1 chain
GSOIDT00007957001	0.0747417	0.60913	-3.02677	12.1426	none	no	non_oocyte	non_TOP	beta 1
GSOIDT00005657001	0.208964	1.702	-3.02591	2.52283	none	no	non_oocyte	non_TOP	unnamed protein product [Oikopleura dioica]
GSOIDT00011789001	0.0937484	0.76291	-3.02465	33.4275	none	yes	non_oocyte	non_TOP	cardiac myosin-binding protein c
GSOIDT00012884001	0.373422	3.03828	-3.02437	2.07554	none	no	non_oocyte	non_TOP	unnamed protein product [Oikopleura dioica]
GSOIDT00005251001	0.251067	2.03834	-3.02125	1.73444	none	no	non_oocyte	non_TOP	netrin receptor unc5b precursor
GSOIDT00012527001	0.233284	1.89308	-3.02058	1.34025	none	no	non_oocyte	non_TOP	serine threonine-protein kinase prkc
GSOIDT00010772001	0.122639	0.993639	-3.0183	13.5602	none	no	non_oocyte	non_TOP	polycystin 1
GSOIDT00001274001	0.301949	2.44214	-3.01577	1.10374	none	no	non_oocyte	non_TOP	unnamed protein product [Oikopleura dioica]
GSOIDT00002139001	1.46134	11.8111	-3.01478	30.1879	down	yes	oocyte	non_TOP	armadillo repeat containing 4
GSOIDT00004034001	2.36251	19.0857	-3.0141	1.01189	none	no	non_oocyte	non_TOP	chromosome 14 open reading frame 166b
GSOIDT00000599001	0.116189	0.937533	-3.01239	6.54358	none	yes	non_oocyte	non_TOP	unnamed protein product [Oikopleura dioica]
GSOIDT00012783001	0.368294	2.97033	-3.01169	1.26141	none	no	non_oocyte	non_TOP	arylacetamide deacetylase
GSOIDT00003687001	0.169934	1.3694	-3.01051	7.19563	none	yes	non_oocyte	non_TOP	copper homeostasis protein
GSOIDT00012230001	0.151872	1.22268	-3.00912	4.49379	none	no	oocyte	non_TOP	unnamed protein product [Oikopleura dioica]
GSOIDT00016175001	0.329012	2.64686	-3.00807	0.94606	none	no	non_oocyte	non_TOP	unnamed protein product [Oikopleura dioica]
GSOIDT00004157001	0.0712677	0.572534	-3.00604	13.7967	none	no	oocyte	non_TOP	arginyl-trna synthetase
GSOIDT00015027001	0.11129	0.893818	-3.00566	15.5718	down	no	oocyte	non_TOP	zinc finger protein 347-like
GSOIDT00012414001	1.43887	11.5515	-3.00507	1.91134	none	no	non_oocyte	non_TOP	hippocalcin-like 4
GSOIDT00001804001	0.222298	1.77728	-2.9991	7.97444	none	no	non_oocyte	non_TOP	unnamed protein product [Oikopleura dioica]
GSOIDT00014179001	0.34534	2.75798	-2.99753	11.2432	down	no	non_oocyte	non_TOP	unnamed protein product [Oikopleura dioica]
GSOIDT00000584001	9.95522	79.5013	-2.99745	0.788383	none	no	non_oocyte	non_TOP	horma domain containing 2
GSOIDT00009764001	0.809104	6.46107	-2.99738	0.728259	none	no	non_oocyte	non_TOP	unnamed protein product [Oikopleura dioica]
GSOIDT00001736001	0.263222	2.1015	-2.99707	16.8714	none	yes	non_oocyte	non_TOP	armadillo repeat containing 2
GSOIDT00003723001	0.323824	2.58466	-2.99669	2.02377	none	no	non_oocyte	non_TOP	pas domain containing serine threonine isoform cra_a
GSOIDT00000570001	0.854999	6.81812	-2.99538	9.66913	none	yes	non_oocyte	non_TOP	loc495042 protein
GSOIDT00003608001	0.19746	1.57053	-2.99163	5.22807	none	no	non_oocyte	non_TOP	b( +)-type amino acid transporter 1
GSOIDT00004459001	1.74466	13.8569	-2.98959	1.18053	none	no	non_oocyte	non_TOP	g2 m-phase specific e3 ubiquitin ligase
GSOIDT00004086001	0.266148	2.11255	-2.98868	1.34025	none	no	non_oocyte	non_TOP	unnamed protein product [Oikopleura dioica]
GSOIDT00004048001	3.2336	25.6655	-2.98861	1.12432	none	no	non_oocyte	non_TOP	unnamed protein product [Oikopleura dioica]
GSOIDT00017912001	0.28771	2.28241	-2.98787	2.36107	none	no	non_oocyte	non_TOP	unnamed protein product [Oikopleura dioica]
GSOIDT00005783001	0.301949	2.38766	-2.98322	0.254891	none	yes	non_oocyte	non_TOP	unnamed protein product [Oikopleura dioica]
GSOIDT00006233001	0.124018	0.978336	-2.97979	19.001	down	yes	non_oocyte	non_TOP	peroxisomal trans-2-enoyl- reductase
GSOIDT00013451001	0.685493	5.40541	-2.97919	2.81079	none	no	non_oocyte	non_TOP	leucine-rich repeat neuronal protein 3-like
GSOIDT00013450001	1.63207	12.8549	-2.97755	1.01189	none	no	non_oocyte	non_TOP	unnamed protein product [Oikopleura dioica]
GSOIDT00005676001	0.249602	1.96576	-2.97739	16.2402	down	yes	non_oocyte	non_TOP	unnamed protein product [Oikopleura dioica]
GSOIDT00011054001	0.322052	2.5339	-2.97599	4.11466	none	yes	non_oocyte	non_TOP	transmembrane protein 77
GSOIDT00007600001	0.193192	1.51991	-2.97587	5.67636	none	no	non_oocyte	non_TOP	nidogen 2
GSOIDT00017231001	1.14036	8.9697	-2.97558	14.5037	down	yes	non_oocyte	non_TOP	leucine rich repeat containing 48
GSOIDT00007180001	0.25344	1.98678	-2.97071	5.83404	none	no	non_oocyte	non_TOP	solute carrier family 15 (oligopeptide transporter) member 1
GSOIDT00010385001	0.346701	2.71243	-2.96782	1.12432	none	no	non_oocyte	non_TOP	tpa_inf: voltage-gated calcium channel beta 4 subunit transcript variant 2
GSOIDT00005231001	0.592945	4.63866	-2.96774	47.776	down	no	oocyte	non_TOP	type alpha 6
GSOIDT00001761001	0.217465	1.70046	-2.96707	2.97944	none	no	non_oocyte	non_TOP	unnamed protein product [Oikopleura dioica]
GSOIDT00015529001	0.292686	2.28748	-2.96633	36.5403	down	yes	non_oocyte	non_TOP	cdc14 cell division cycle 14 homolog a ( cerevisiae)
GSOIDT00003867001	0.179641	1.40292	-2.96525	24.2034	down	no	non_oocyte	non_TOP	unnamed protein product [Oikopleura dioica]
GSOIDT00015362001	0.0218426	0.170557	-2.96504	38.7096	down	no	non_oocyte	non_TOP	unnamed protein product [Oikopleura dioica]
GSOIDT00000769001	0.0674387	0.526386	-2.96447	16.2766	none	yes	oocyte	non_TOP	unnamed protein product [Oikopleura dioica]
GSOIDT00004245001	0.366848	2.86053	-2.96303	6.70126	none	no	non_oocyte	non_TOP	protocadherin alpha 2
GSOIDT00012265001	0.110843	0.863799	-2.96218	0.157677	none	no	non_oocyte	non_TOP	novel protein (zgc:154142)
GSOIDT00010119001	0.0854592	0.663537	-2.95687	17.0334	none	yes	non_oocyte	non_TOP	unnamed protein product [Oikopleura dioica]
GSOIDT00017527001	0.229938	1.78281	-2.95484	2.28631	none	no	non_oocyte	non_TOP	beta- -endoglucanase 1
GSOIDT00002227001	0.235247	1.82329	-2.95429	3.31121	none	no	non_oocyte	non_TOP	unnamed protein product [Oikopleura dioica]
GSOIDT00015653001	0.0580665	0.449761	-2.95338	25.8168	none	no	oocyte	non_TOP	unnamed protein product [Oikopleura dioica]
GSOIDT00006102001	0.270994	2.09872	-2.95317	13.0872	none	yes	non_oocyte	non_TOP	sodium-dependent proline transporter
GSOIDT00015818001	0.234993	1.81922	-2.95263	1.57677	none	yes	non_oocyte	non_TOP	galaxin-like protein
GSOIDT00004350001	0.283644	2.19568	-2.95251	1.34025	none	no	non_oocyte	non_TOP	unnamed protein product [Oikopleura dioica]
GSOIDT00012057001	0.168928	1.3063	-2.95101	5.73402	none	no	oocyte	non_TOP	unnamed protein product [Oikopleura dioica]
GSOIDT00015885001	2.43312	18.8063	-2.95034	4.09959	none	no	non_oocyte	non_TOP	unnamed protein product [Oikopleura dioica]
GSOIDT00017014001	0.377139	2.91316	-2.94942	1.51783	none	yes	non_oocyte	non_TOP	rb-associated krab zinc finger
GSOIDT00008236001	0.440554	3.39975	-2.94804	19.001	down	no	non_oocyte	non_TOP	silk protein
GSOIDT00017301001	1.68113	12.9639	-2.94701	6.80212	none	yes	non_oocyte	non_TOP	leucine-rich repeat-containing protein 23
GSOIDT00013165001	0.196299	1.51328	-2.94656	3.99132	none	no	non_oocyte	non_TOP	heparan sulfate d-glucosaminyl 3-o-sulfotransferase 3a1-like
GSOIDT00011070001	0.280679	2.15832	-2.94292	6.68969	none	no	non_oocyte	non_TOP	galactose-3-o-sulfotransferase 3
GSOIDT00008628001	0.246453	1.89308	-2.94135	0.843238	none	no	non_oocyte	non_TOP	unnamed protein product [Oikopleura dioica]
GSOIDT00003740001	0.0788719	0.604071	-2.93714	0.867222	none	no	non_oocyte	non_TOP	unnamed protein product [Oikopleura dioica]
GSOIDT00010604001	0.0833348	0.637984	-2.93653	20.971	down	yes	oocyte	non_TOP	claudin 19
GSOIDT00009509001	0.173066	1.32489	-2.93648	4.2724	none	no	non_oocyte	non_TOP	unnamed protein product [Oikopleura dioica]
GSOIDT00010527001	1.99563	15.2296	-2.93196	4.55348	none	no	non_oocyte	non_TOP	unnamed protein product [Oikopleura dioica]
GSOIDT00008547001	0.373422	2.8489	-2.93153	0.400543	none	no	non_oocyte	non_TOP	oikosin 4c protein
GSOIDT00003533001	0.052173	0.397317	-2.92891	21.1372	down	no	oocyte	non_TOP	unnamed protein product [Oikopleura dioica]
GSOIDT00002064001	0.305054	2.32257	-2.92858	1.89212	none	no	non_oocyte	non_TOP	protein
GSOIDT00002670001	0.279374	2.12617	-2.92798	7.805	none	no	non_oocyte	non_TOP	cytochrome family subfamily polypeptide 2
GSOIDT00015939001	0.303391	2.30869	-2.92782	0.728259	none	no	non_oocyte	non_TOP	fibrillin 1
GSOIDT00006136001	2.1799	16.5509	-2.92457	1.34025	none	no	non_oocyte	non_TOP	unnamed protein product [Oikopleura dioica]
GSOIDT00009277001	0.115581	0.875255	-2.9208	17.2233	down	no	non_oocyte	non_TOP	domain containing protein
GSOIDT00011941001	1.08378	8.18237	-2.91644	0.843238	none	no	non_oocyte	non_TOP	unnamed protein product [Oikopleura dioica]
GSOIDT00015257001	0.226688	1.70991	-2.91514	8.27803	none	no	oocyte	non_TOP	pyrrolo-quinoline quinone
GSOIDT00011363001	0.33916	2.55688	-2.91435	3.86308	none	no	non_oocyte	non_TOP	myosin heavy chain
GSOIDT00013725001	0.89448	6.73479	-2.91251	0.157677	none	no	non_oocyte	non_TOP	unnamed protein product [Oikopleura dioica]
GSOIDT00003192001	0.244209	1.83789	-2.91187	0.788383	none	no	non_oocyte	non_TOP	unnamed protein product [Oikopleura dioica]
GSOIDT00015232001	0.555677	4.17874	-2.91075	21.362	down	yes	non_oocyte	non_TOP	loc129881 protein
GSOIDT00008998001	0.712867	5.3552	-2.90923	4.09959	none	no	non_oocyte	non_TOP	unnamed protein product [Oikopleura dioica]
GSOIDT00011149001	0.363855	2.73328	-2.9092	8.98757	none	no	non_oocyte	non_TOP	unnamed protein product [Oikopleura dioica]
GSOIDT00006667001	0.274167	2.05815	-2.90822	0.67459	none	no	non_oocyte	non_TOP	unnamed protein product [Oikopleura dioica]
GSOIDT00012423001	0.101233	0.759417	-2.90721	15.3735	down	yes	non_oocyte	non_TOP	unnamed protein product [Oikopleura dioica]
GSOIDT00013429001	0.258615	1.93834	-2.90595	9.38805	none	no	non_oocyte	non_TOP	enteropeptidase precursor
GSOIDT00009910001	3.69586	27.6766	-2.90468	2.64214	none	yes	oocyte	non_TOP	park2 co-regulated
GSOIDT00006560001	0.0542938	0.406513	-2.90444	20.9123	none	yes	oocyte	non_TOP	islet cell autoantigen 1
GSOIDT00002453001	0.10012	0.748946	-2.90313	8.98757	none	no	non_oocyte	non_TOP	protein
GSOIDT00003651001	0.12306	0.920466	-2.903	18.8424	none	no	non_oocyte	non_TOP	fatty acid (long chain) transport isoform a
GSOIDT00000591001	0.11772	0.880397	-2.9028	6.85833	none	yes	non_oocyte	non_TOP	unnamed protein product [Oikopleura dioica]
GSOIDT00012016001	0.0637298	0.476294	-2.90181	13.9544	none	yes	non_oocyte	non_TOP	phosphoglycolate phosphatase
GSOIDT00011566001	0.160482	1.19837	-2.90059	13.166	none	yes	non_oocyte	non_TOP	nima-family kinase nercc1
GSOIDT00015919001	0.282622	2.10996	-2.90027	1.85512	none	no	non_oocyte	non_TOP	unnamed protein product [Oikopleura dioica]
GSOIDT00003610001	0.240479	1.79336	-2.89868	4.02076	none	no	non_oocyte	non_TOP	unnamed protein product [Oikopleura dioica]
GSOIDT00006160001	2.27794	16.9797	-2.898	2.6805	none	no	non_oocyte	non_TOP	tropomyosin alpha-1 chain
GSOIDT00015733001	0.173695	1.29461	-2.89789	3.62656	none	no	non_oocyte	non_TOP	variable lymphocyte receptor a
GSOIDT00004508001	0.203806	1.51795	-2.89685	4.15997	none	no	non_oocyte	non_TOP	unnamed protein product [Oikopleura dioica]
GSOIDT00017133001	0.273277	2.03434	-2.89612	2.43967	none	yes	non_oocyte	non_TOP	unnamed protein product [Oikopleura dioica]
GSOIDT00015100001	0.189514	1.4097	-2.895	7.36428	none	no	non_oocyte	non_TOP	sodium-coupled monocarboxylate transporter 1
GSOIDT00010907001	0.139695	1.03901	-2.89485	6.30707	none	no	non_oocyte	non_TOP	major facilitator superfamily domain containing 7b
GSOIDT00010622001	4.88859	36.343	-2.89419	1.73444	none	yes	non_oocyte	non_TOP	unnamed protein product [Oikopleura dioica]
GSOIDT00006338001	1.38925	10.3157	-2.89246	1.34025	none	no	non_oocyte	non_TOP	rho gtpase activating protein 18
GSOIDT00007440001	0.0485682	0.360596	-2.8923	51.5243	none	yes	oocyte	non_TOP	smyd family member 5
GSOIDT00012040001	0.36248	2.691	-2.89217	2.60167	none	no	non_oocyte	non_TOP	protein
GSOIDT00015877001	3.07108	22.7541	-2.88931	9.86791	none	no	oocyte	non_TOP	unnamed protein product [Oikopleura dioica]
GSOIDT00009192001	0.31091	2.29861	-2.88619	7.4108	none	no	non_oocyte	non_TOP	semaphorin 6b-like
GSOIDT00009950001	0.191811	1.41749	-2.88559	2.91702	none	no	non_oocyte	non_TOP	unnamed protein product [Oikopleura dioica]
GSOIDT00005252001	2.00365	14.8033	-2.88522	12.4237	none	no	oocyte	non_TOP	unnamed protein product [Oikopleura dioica]
GSOIDT00003335001	0.20192	1.49159	-2.885	2.75934	none	no	non_oocyte	non_TOP	NA
GSOIDT00017635001	0.154291	1.139	-2.88404	5.67636	none	no	non_oocyte	non_TOP	rna recognition motif containing protein
GSOIDT00003683001	0.136957	1.00881	-2.88086	6.38591	none	yes	oocyte	non_TOP	erg protein
GSOIDT00011763001	0.158583	1.16782	-2.88051	24.2852	down	yes	non_oocyte	non_TOP	hydroxymethylbilane synthase
GSOIDT00001834001	0.184032	1.3534	-2.87856	10.722	none	no	non_oocyte	non_TOP	sodium glucose cotransporter 1
GSOIDT00013139001	0.266752	1.96134	-2.87827	3.5416	none	no	non_oocyte	non_TOP	actin-depolymerizing factor 3
GSOIDT00014545001	0.802162	5.89622	-2.87782	3.78424	none	yes	non_oocyte	non_TOP	protein boule-like isoform 2
GSOIDT00018032001	0.239444	1.7586	-2.87667	4.89078	none	yes	non_oocyte	non_TOP	wsc domain containing 1
GSOIDT00014286001	0.207437	1.5224	-2.8756	3.23237	none	no	non_oocyte	non_TOP	unnamed protein product [Oikopleura dioica]
GSOIDT00000453001	0.194594	1.42754	-2.87499	3.82336	none	no	non_oocyte	non_TOP	mastigoneme-like protein
GSOIDT00016915001	0.323824	2.37266	-2.87322	0.867222	none	no	non_oocyte	non_TOP	unnamed protein product [Oikopleura dioica]
GSOIDT00012466001	0.11421	0.836818	-2.87322	10.4067	none	no	oocyte	non_TOP	methyltransferase-like protein 4
GSOIDT00017219001	0.124843	0.914691	-2.87316	7.92643	none	no	non_oocyte	non_TOP	unnamed protein product [Oikopleura dioica]
GSOIDT00013782001	0.214731	1.57166	-2.87169	1.26141	none	no	non_oocyte	non_TOP	unnamed protein product [Oikopleura dioica]
GSOIDT00000492001	0.116214	0.850098	-2.87084	13.4356	none	yes	oocyte	non_TOP	unnamed protein product [Oikopleura dioica]
GSOIDT00010282001	0.246447	1.80232	-2.87051	5.39672	none	yes	non_oocyte	non_TOP	choline dehydrogenase
GSOIDT00014966001	0.0533367	0.389126	-2.86704	13.3237	down	yes	non_oocyte	non_TOP	unnamed protein product [Oikopleura dioica]
GSOIDT00011611001	0.106659	0.777664	-2.86614	7.82879	none	no	oocyte	non_TOP	peptide chain release factor 1
GSOIDT00000978001	2.03204	14.7897	-2.86359	9.17607	down	yes	non_oocyte	non_TOP	chromosome 20 open reading frame 26
GSOIDT00015616001	0.218819	1.59249	-2.86347	2.60167	none	no	non_oocyte	non_TOP	transmembrane serine 9
GSOIDT00010238001	0.113726	0.824574	-2.85809	12.693	none	yes	oocyte	non_TOP	ufm1-specific protease 1
GSOIDT00009268001	1.50294	10.8752	-2.85519	9.05075	none	yes	non_oocyte	non_TOP	ef-hand calcium binding domain 2
GSOIDT00000085001	2.87122	20.7517	-2.8535	6.57725	none	no	non_oocyte	non_TOP	iq motif containing h
GSOIDT00004203001	0.353721	2.55373	-2.85192	0.899454	none	no	non_oocyte	non_TOP	protein s100-a10
GSOIDT00009871001	1.42685	10.2953	-2.85109	0.157677	none	no	non_oocyte	non_TOP	unnamed protein product [Oikopleura dioica]
GSOIDT00018010001	0.424754	3.06137	-2.84948	6.07055	none	no	non_oocyte	non_TOP	unnamed protein product [Oikopleura dioica]
GSOIDT00013687001	0.0555947	0.400601	-2.84915	15.7677	none	yes	non_oocyte	non_TOP	jmjc domain-containing protein 7
GSOIDT00007606001	0.321433	2.31146	-2.84622	2.69836	none	no	non_oocyte	non_TOP	unnamed protein product [Oikopleura dioica]
GSOIDT00010455001	0.523041	3.75419	-2.84351	14.9534	none	no	non_oocyte	non_TOP	unnamed protein product [Oikopleura dioica]
GSOIDT00006052001	0.248578	1.78281	-2.84239	1.81328	none	no	non_oocyte	non_TOP	phospholipase a2-like protein
GSOIDT00009084001	0.151673	1.08727	-2.84167	3.0747	none	no	non_oocyte	non_TOP	unnamed protein product [Oikopleura dioica]
GSOIDT00000323001	0.301949	2.16445	-2.84163	0.236515	none	no	non_oocyte	non_TOP	unnamed protein product [Oikopleura dioica]
GSOIDT00016814001	0.410538	2.94174	-2.84108	10.8497	down	no	non_oocyte	non_TOP	choline ethanolamine kinase
GSOIDT00009019001	0.169718	1.21584	-2.84074	3.54773	none	no	non_oocyte	non_TOP	uronyl 2-sulfotransferase-like
GSOIDT00002194001	0.271669	1.94615	-2.84071	3.59781	none	no	non_oocyte	non_TOP	solute carrier family 34 (sodium phosphate) member 1
GSOIDT00001515001	0.301949	2.16307	-2.8407	1.57677	none	no	non_oocyte	non_TOP	unnamed protein product [Oikopleura dioica]
GSOIDT00015327001	0.316189	2.26094	-2.83806	0.562158	none	no	non_oocyte	non_TOP	oikosin1 protein
GSOIDT00008190001	2.57776	18.4139	-2.83661	0.843238	none	no	non_oocyte	non_TOP	leucine-rich repeat-containing protein 27
GSOIDT00011897001	0.317223	2.26374	-2.83514	3.62656	none	no	non_oocyte	non_TOP	unnamed protein product [Oikopleura dioica]
GSOIDT00005968001	0.399294	2.8489	-2.83488	1.10374	none	no	non_oocyte	non_TOP	unnamed protein product [Oikopleura dioica]
GSOIDT00005424001	0.0278255	0.198432	-2.83417	79.3803	none	yes	oocyte	non_TOP	cleavage and polyadenylation specific factor 3-like
GSOIDT00015898001	0.233094	1.66209	-2.83402	11.6929	none	no	non_oocyte	non_TOP	unnamed protein product [Oikopleura dioica]
GSOIDT00014866001	0.0290917	0.207356	-2.83343	42.4992	none	yes	oocyte	non_TOP	nuclear factor of kappa light polypeptide gene enhancer in b-cells inhibitor-like 1
GSOIDT00006940001	0.760108	5.41347	-2.83228	11.9046	none	no	non_oocyte	non_TOP	type alpha 2
GSOIDT00016750001	4.27612	30.3626	-2.82792	3.78424	none	yes	non_oocyte	non_TOP	dynein light chain tctex-type 1
GSOIDT00011212001	0.0860074	0.610247	-2.82686	22.0366	none	yes	non_oocyte	non_TOP	protein mida mitochondrial precursor
GSOIDT00011707001	0.381316	2.70336	-2.8257	13.7967	down	yes	non_oocyte	non_TOP	122 kda protein tmem16
GSOIDT00014440001	0.166896	1.18026	-2.82209	3.7054	none	no	oocyte	non_TOP	unnamed protein product [Oikopleura dioica]
GSOIDT00006332001	0.220153	1.5551	-2.82043	2.97944	none	yes	non_oocyte	non_TOP	kelch repeat
GSOIDT00008558001	0.290297	2.04959	-2.81973	1.10374	none	no	non_oocyte	non_TOP	axon guidance molecule etrin
GSOIDT00017171001	1.54893	10.9051	-2.81565	2.58532	none	no	non_oocyte	non_TOP	heme oxygenase-like protein
GSOIDT00016937001	0.547713	3.84983	-2.8133	0.036413	none	no	non_oocyte	non_TOP	unnamed protein product [Oikopleura dioica]
GSOIDT00017003001	0.319414	2.24209	-2.81135	4.6097	none	no	oocyte	non_TOP	unnamed protein product [Oikopleura dioica]
GSOIDT00001131001	0.144323	1.01296	-2.8112	8.98757	none	yes	non_oocyte	non_TOP	iq motif containing e
GSOIDT00000737001	0.100922	0.70822	-2.81095	8.12009	none	no	oocyte	non_TOP	unnamed protein product [Oikopleura dioica]
GSOIDT00014430001	0.327782	2.29869	-2.81	2.91702	none	yes	non_oocyte	non_TOP	unnamed protein product [Oikopleura dioica]
GSOIDT00017426001	0.42925	3.00517	-2.80755	0.709545	none	no	non_oocyte	non_TOP	unnamed protein product [Oikopleura dioica]
GSOIDT00007525001	0.828701	5.79232	-2.80522	23.888	down	yes	oocyte	non_TOP	iq motif containing with aaa domain 1
GSOIDT00013994001	0.244893	1.71159	-2.80511	7.42049	none	no	non_oocyte	non_TOP	aquaporin 3
GSOIDT00008629001	0.723473	5.055	-2.8047	21.3652	down	yes	non_oocyte	non_TOP	transmembrane serine 9
GSOIDT00000368001	3.67675	25.6655	-2.80333	2.24863	none	no	non_oocyte	non_TOP	protein fam183a-like
GSOIDT00010732001	0.16402	1.14468	-2.80299	17.581	down	yes	non_oocyte	TOP	ribosomal protein l7a
GSOIDT00000059001	0.276423	1.9268	-2.80125	7.36428	none	no	non_oocyte	non_TOP	unnamed protein product [Oikopleura dioica]
GSOIDT00004424001	1.5722	10.955	-2.80073	3.54773	none	no	oocyte	non_TOP	nudix (nucleoside diphosphate linked moiety x)-type motif 16
GSOIDT00013203001	0.331838	2.31146	-2.80026	3.14809	none	yes	non_oocyte	non_TOP	unnamed protein product [Oikopleura dioica]
GSOIDT00012848001	0.216658	1.50901	-2.80012	4.96682	none	no	non_oocyte	non_TOP	heparan sulfate d-glucosaminyl 3-o-sulfotransferase-3a
GSOIDT00017375001	6.33536	44.0856	-2.79881	1.29296	none	no	non_oocyte	non_TOP	leucine rich repeat containing 9
GSOIDT00006963001	0.544336	3.78361	-2.79719	3.5416	none	no	non_oocyte	non_TOP	peptidoglycan recognition protein s1s-like
GSOIDT00003308001	0.0857324	0.59591	-2.79718	20.5188	none	yes	oocyte	non_TOP	unnamed protein product [Oikopleura dioica]
GSOIDT00004273001	0.697976	4.84929	-2.79653	5.28429	none	no	non_oocyte	non_TOP	carboxypeptidase b1
GSOIDT00000867001	0.0667181	0.46271	-2.79396	64.3053	none	yes	oocyte	non_TOP	angiogenic factor with g patch and fha domains 1
GSOIDT00012806001	0.251067	1.74	-2.79294	1.73444	none	no	non_oocyte	non_TOP	unnamed protein product [Oikopleura dioica]
GSOIDT00000156001	0.261854	1.8123	-2.79099	4.33611	none	no	non_oocyte	non_TOP	fat tumor suppressor homolog 4-like
GSOIDT00014431001	0.549353	3.80041	-2.79035	1.97096	none	yes	non_oocyte	non_TOP	unnamed protein product [Oikopleura dioica]
GSOIDT00017956001	0.17929	1.23862	-2.78837	9.53944	none	no	non_oocyte	non_TOP	novel egf domain containing protein
GSOIDT00015538001	0.274167	1.89393	-2.78825	1.57677	none	no	non_oocyte	non_TOP	talin 2
GSOIDT00005906001	0.178451	1.23223	-2.78767	6.30707	none	no	non_oocyte	non_TOP	unnamed protein product [Oikopleura dioica]
GSOIDT00013051001	0.274167	1.89308	-2.78761	1.34025	none	no	non_oocyte	non_TOP	branched-chain amino acid aminotransferase
GSOIDT00013428001	0.203077	1.40187	-2.78726	14.6161	down	no	non_oocyte	non_TOP	apical endosomal glycoprotein
GSOIDT00008218001	0.0953507	0.656002	-2.78238	50.8753	none	yes	oocyte	non_TOP	unnamed protein product [Oikopleura dioica]
GSOIDT00004506001	0.540973	3.71916	-2.78135	1.51783	none	no	non_oocyte	non_TOP	mitochondrial carrier family
GSOIDT00006301001	0.246453	1.69364	-2.78074	1.10374	none	no	non_oocyte	non_TOP	unnamed protein product [Oikopleura dioica]
GSOIDT00012325001	0.254625	1.74556	-2.77725	41.0748	down	yes	non_oocyte	TOP	desmin
GSOIDT00015097001	1.1889	8.14897	-2.77699	17.581	down	no	non_oocyte	non_TOP	adenosine monophosphate deaminase 2 (isoform l)
GSOIDT00013920001	0.445624	3.05264	-2.77616	9.06641	none	no	non_oocyte	non_TOP	xylosylprotein beta4-
GSOIDT00000481001	0.548441	3.75599	-2.77579	0.788383	none	no	non_oocyte	non_TOP	unnamed protein product [Oikopleura dioica]
GSOIDT00000374001	0.290885	1.99184	-2.77558	4.00543	none	no	non_oocyte	non_TOP	catenin beta-1
GSOIDT00005765001	0.346801	2.37266	-2.77433	0.867222	none	no	non_oocyte	non_TOP	unnamed protein product [Oikopleura dioica]
GSOIDT00016154001	0.231262	1.58203	-2.77418	1.0681	none	yes	non_oocyte	non_TOP	receptor b
GSOIDT00018038001	0.89448	6.09262	-2.76794	0.168648	none	no	non_oocyte	non_TOP	novel protein
GSOIDT00000266001	3.46652	23.6113	-2.76792	0.224863	none	no	non_oocyte	non_TOP	upf0686 protein c11orf1 homolog
GSOIDT00017320001	2.09437	14.2651	-2.76791	0.505943	none	no	non_oocyte	non_TOP	zinc finger protein 367 (c2h2 zinc finger protein zff29)
GSOIDT00002484001	0.327782	2.23133	-2.76709	2.52283	none	no	non_oocyte	non_TOP	unnamed protein product [Oikopleura dioica]
GSOIDT00002803001	0.286315	1.94707	-2.76563	17.5021	down	no	non_oocyte	non_TOP	unnamed protein product [Oikopleura dioica]
GSOIDT00013804001	0.295455	2.0089	-2.7654	1.57677	none	no	non_oocyte	non_TOP	unnamed protein product [Oikopleura dioica]
GSOIDT00002262001	0.165436	1.1243	-2.76468	6.07055	none	no	non_oocyte	non_TOP	unnamed protein product [Oikopleura dioica]
GSOIDT00004842001	0.433287	2.94319	-2.76398	465.54	down	no	non_oocyte	non_TOP	c-binding protein
GSOIDT00012450001	1.55714	10.5645	-2.76225	1.91134	none	no	non_oocyte	non_TOP	unnamed protein product [Oikopleura dioica]
GSOIDT00004505001	0.442995	3.00517	-2.76208	1.34918	none	no	non_oocyte	non_TOP	mitochondrial carrier family
GSOIDT00015310001	0.288936	1.95908	-2.76135	1.26141	none	no	non_oocyte	non_TOP	ets variant gene 4 (e1a enhancer binding e1af)
GSOIDT00001175001	0.173002	1.17195	-2.76006	9.61828	none	no	non_oocyte	non_TOP	5 ecto-like
GSOIDT00012620001	2.30238	15.5945	-2.75984	18.6074	down	yes	non_oocyte	non_TOP	leucine-rich repeats and guanylate kinase domain containing
GSOIDT00004907001	0.263696	1.78152	-2.75616	2.12864	none	no	non_oocyte	non_TOP	elastase 2-like protein
GSOIDT00005350001	0.497405	3.35886	-2.75548	1.34025	none	no	non_oocyte	non_TOP	unnamed protein product [Oikopleura dioica]
GSOIDT00001628001	0.521677	3.51966	-2.75421	0.98315	none	no	non_oocyte	non_TOP	unnamed protein product [Oikopleura dioica]
GSOIDT00002483001	3.38517	22.788	-2.75097	1.27445	none	yes	oocyte	non_TOP	unnamed protein product [Oikopleura dioica]
GSOIDT00017651001	0.239876	1.61327	-2.74963	76.7346	down	no	non_oocyte	non_TOP	unnamed protein product [Oikopleura dioica]
GSOIDT00017096001	0.210334	1.41457	-2.74961	3.39005	none	no	non_oocyte	non_TOP	choline ethanolamine kinase
GSOIDT00007922001	0.271393	1.82506	-2.74949	2.6805	none	no	non_oocyte	non_TOP	na+ k+ alpha 1 polypeptide
GSOIDT00001099001	0.132837	0.892378	-2.748	27.9876	down	no	non_oocyte	non_TOP	epidermal growth factor receptor
GSOIDT00016984001	0.242005	1.62425	-2.74667	2.12864	none	no	non_oocyte	non_TOP	unnamed protein product [Oikopleura dioica]
GSOIDT00008518001	0.558226	3.74092	-2.74447	5.99171	none	no	non_oocyte	non_TOP	unnamed protein product [Oikopleura dioica]
GSOIDT00007046001	0.934976	6.26447	-2.74419	7.75779	none	no	non_oocyte	non_TOP	unnamed protein product [Oikopleura dioica]
GSOIDT00000980001	2.53569	16.9829	-2.74363	0.787022	none	yes	oocyte	non_TOP	novel possible ortholog of sapiens chromosome 20 open reading frame 26 c20orf26
GSOIDT00016125001	0.20819	1.3934	-2.74264	1.63026	none	no	non_oocyte	non_TOP	cell adhesion molecule 2-like
GSOIDT00017555001	0.0477449	0.319485	-2.74233	35.0225	none	no	oocyte	non_TOP	u3 small nucleolar ribonucleoprotein protein mpp10
GSOIDT00000098001	0.268898	1.79916	-2.74219	12.2988	none	no	oocyte	non_TOP	camp-dependent protein kinase type i-alpha regulatory subunit
GSOIDT00009434001	0.381826	2.5445	-2.7364	4.33611	none	no	non_oocyte	non_TOP	anionic trypsin-2-like
GSOIDT00002866001	0.199565	1.3288	-2.73519	4.44105	none	no	non_oocyte	non_TOP	katanin p60 (atpase-containing) subunit a 1
GSOIDT00007869001	0.517934	3.44334	-2.73297	1.0249	none	no	non_oocyte	non_TOP	unnamed protein product [Oikopleura dioica]
GSOIDT00015922001	0.393372	2.61441	-2.73252	2.44399	none	no	non_oocyte	non_TOP	toll-7
GSOIDT00011832001	0.273277	1.8123	-2.72938	1.20163	none	no	non_oocyte	non_TOP	novel protein vertebrate claudin 15
GSOIDT00011947001	3.16005	20.9487	-2.72884	2.75934	none	no	oocyte	non_TOP	unnamed protein product [Oikopleura dioica]
GSOIDT00000792001	0.0860148	0.568975	-2.72571	170.222	down	yes	oocyte	non_TOP	128up
GSOIDT00007142001	0.198924	1.31583	-2.72569	1.49793	none	yes	non_oocyte	non_TOP	t complex testis-specific
GSOIDT00006521001	0.271669	1.79554	-2.7245	4.65146	none	no	non_oocyte	non_TOP	zinc metalloproteinase nas-15 precursor (nematode astacin 15)
GSOIDT00014964001	1.17191	7.74015	-2.7235	9.78156	down	yes	oocyte	non_TOP	unnamed protein product [Oikopleura dioica]
GSOIDT00015787001	0.18014	1.18868	-2.72217	9.4606	none	no	non_oocyte	non_TOP	protein tyrosine non-receptor type 9
GSOIDT00001667001	0.263397	1.73773	-2.72189	2.20747	none	no	non_oocyte	non_TOP	protein
GSOIDT00015991001	2.33317	15.3921	-2.72182	0.787022	none	no	non_oocyte	non_TOP	i
GSOIDT00011144001	0.217216	1.43195	-2.72078	17.2656	none	yes	non_oocyte	non_TOP	#NAME?
GSOIDT00007652001	0.230884	1.522	-2.72073	4.57262	none	yes	non_oocyte	non_TOP	selectin e
GSOIDT00012293001	2.90425	19.142	-2.7205	0.145652	none	no	non_oocyte	non_TOP	unnamed protein product [Oikopleura dioica]
GSOIDT00015915001	0.455955	3.00517	-2.72048	1.34025	none	no	non_oocyte	non_TOP	gamma-butyrobetaine dioxygenase
GSOIDT00002546001	1.01591	6.69069	-2.71938	5.04565	none	no	non_oocyte	non_TOP	unnamed protein product [Oikopleura dioica]
GSOIDT00017941001	0.282842	1.86194	-2.71874	1.74269	none	no	non_oocyte	non_TOP	unnamed protein product [Oikopleura dioica]
GSOIDT00015048001	0.0986639	0.649336	-2.71837	16.1619	none	no	oocyte	non_TOP	er degradation-enhancing alpha-mannosidase-like 1
GSOIDT00008861001	0.331838	2.18248	-2.71742	2.60167	none	no	non_oocyte	non_TOP	unnamed protein product [Oikopleura dioica]
GSOIDT00013397001	0.136777	0.898951	-2.71641	27.4357	down	yes	non_oocyte	non_TOP	unnamed protein product [Oikopleura dioica]
GSOIDT00004488001	0.174353	1.14468	-2.71486	10.4561	none	no	non_oocyte	non_TOP	isoform a
GSOIDT00011250001	0.273571	1.79336	-2.71268	4.02076	none	no	non_oocyte	non_TOP	unnamed protein product [Oikopleura dioica]
GSOIDT00009612001	0.458193	3.00342	-2.71258	3.05869	none	yes	non_oocyte	non_TOP	unnamed protein product [Oikopleura dioica]
GSOIDT00011372001	0.606148	3.9703	-2.71151	9.14525	none	no	oocyte	non_TOP	unnamed protein product [Oikopleura dioica]
GSOIDT00008991001	0.258927	1.69558	-2.71116	13.3237	down	no	non_oocyte	non_TOP	unnamed protein product [Oikopleura dioica]
GSOIDT00012679001	0.108916	0.713229	-2.71116	20.7999	none	no	non_oocyte	non_TOP	unnamed protein product [Oikopleura dioica]
GSOIDT00014132001	1.43898	9.40906	-2.70901	4.44105	none	no	non_oocyte	non_TOP	iq domain-containing protein g
GSOIDT00002202001	0.166896	1.09072	-2.70826	3.42917	none	no	non_oocyte	non_TOP	galactose-3-o-sulfotransferase 1-like
GSOIDT00012580001	0.18025	1.17693	-2.70695	3.31121	none	no	non_oocyte	non_TOP	unnamed protein product [Oikopleura dioica]
GSOIDT00003855001	0.463801	3.02718	-2.7064	27.1204	down	no	non_oocyte	non_TOP	solute carrier family 25 (mitochondrial carrier citrate transporter) member 1
GSOIDT00003879001	0.136946	0.889669	-2.69966	7.72616	none	no	non_oocyte	non_TOP	unnamed protein product [Oikopleura dioica]
GSOIDT00005008001	0.102043	0.662223	-2.69815	12.0623	none	no	oocyte	non_TOP	unnamed protein product [Oikopleura dioica]
GSOIDT00003342001	0.109441	0.710064	-2.6978	39.0138	down	no	oocyte	non_TOP	unnamed protein product [Oikopleura dioica]
GSOIDT00013709001	0.484818	3.1446	-2.69736	12.7718	none	no	non_oocyte	non_TOP	unnamed protein product [Oikopleura dioica]
GSOIDT00014671001	0.490718	3.18254	-2.69721	1.79891	none	no	non_oocyte	non_TOP	prdx2 protein
GSOIDT00002687001	0.363421	2.35694	-2.69721	6.40861	none	no	non_oocyte	non_TOP	unnamed protein product [Oikopleura dioica]
GSOIDT00000757001	0.517928	3.35886	-2.69715	1.34025	none	no	non_oocyte	non_TOP	alpha actin
GSOIDT00001781001	0.180211	1.16833	-2.6967	6.14939	none	no	oocyte	non_TOP	heparan sulfate 3-o-sulfotransferase 5-like
GSOIDT00012416001	0.267863	1.73348	-2.6941	20.0249	down	no	non_oocyte	non_TOP	carbohydrate sulfotransferase 11
GSOIDT00014426001	0.368294	2.38167	-2.69305	1.34025	none	no	non_oocyte	non_TOP	unnamed protein product [Oikopleura dioica]
GSOIDT00003540001	6.53511	42.1972	-2.69086	15.8529	down	no	non_oocyte	non_TOP	protein cgmp- type i
GSOIDT00016363001	0.104022	0.671094	-2.68963	2.83818	none	no	non_oocyte	non_TOP	unnamed protein product [Oikopleura dioica]
GSOIDT00008462001	0.152536	0.982489	-2.68729	3.86308	none	yes	non_oocyte	non_TOP	carbohydrate sulfotransferase 11
GSOIDT00013460001	0.100702	0.648115	-2.68616	23.888	down	yes	non_oocyte	non_TOP	tafazzin-like protein
GSOIDT00002598001	0.229938	1.47984	-2.68612	1.81328	none	no	non_oocyte	non_TOP	unnamed protein product [Oikopleura dioica]
GSOIDT00002018001	0.264206	1.69781	-2.68394	35.0225	down	no	non_oocyte	non_TOP	unnamed protein product [Oikopleura dioica]
GSOIDT00004736001	0.263397	1.68898	-2.68084	0.94606	none	no	non_oocyte	non_TOP	xylosylprotein beta4-
GSOIDT00000849001	0.368294	2.35754	-2.67835	0.394192	none	no	non_oocyte	non_TOP	unnamed protein product [Oikopleura dioica]
GSOIDT00013361001	0.116695	0.746672	-2.67773	6.46474	none	yes	non_oocyte	non_TOP	transcription factor jumonji domain-containing protein
GSOIDT00018043001	0.346701	2.21703	-2.67686	1.96755	none	no	non_oocyte	non_TOP	unnamed protein product [Oikopleura dioica]
GSOIDT00002439001	0.281647	1.80066	-2.67656	10.8009	none	no	non_oocyte	non_TOP	unnamed protein product [Oikopleura dioica]
GSOIDT00007620001	0.435003	2.77826	-2.67509	21.9959	none	no	non_oocyte	non_TOP	oikosin 7c protein
GSOIDT00001586001	0.288936	1.84278	-2.67306	1.16521	none	no	non_oocyte	non_TOP	unnamed protein product [Oikopleura dioica]
GSOIDT00014210001	0.266713	1.69984	-2.67204	1.57677	none	no	non_oocyte	non_TOP	unnamed protein product [Oikopleura dioica]
GSOIDT00006383001	0.150232	0.956784	-2.671	4.72213	none	no	non_oocyte	non_TOP	f-box and leucine-rich repeat protein 13
GSOIDT00013881001	0.225265	1.4346	-2.67095	306.151	down	yes	non_oocyte	non_TOP	unnamed protein product [Oikopleura dioica]
GSOIDT00004184001	0.317688	2.02303	-2.67083	14.1102	none	no	non_oocyte	non_TOP	unnamed protein product [Oikopleura dioica]
GSOIDT00005733001	0.145108	0.922931	-2.66909	10.4067	none	no	non_oocyte	non_TOP	unnamed protein product [Oikopleura dioica]
GSOIDT00006202001	4.80195	30.4868	-2.66649	2.44399	none	no	non_oocyte	non_TOP	ttc18 protein
GSOIDT00013254001	0.0456241	0.289491	-2.66565	29.6432	none	yes	oocyte	non_TOP	unnamed protein product [Oikopleura dioica]
GSOIDT00001610001	0.628995	3.99001	-2.66527	0.0562158	none	no	non_oocyte	non_TOP	ankyrin repeat protein
GSOIDT00014045001	0.272233	1.72663	-2.66505	2.83818	none	no	non_oocyte	non_TOP	unnamed protein product [Oikopleura dioica]
GSOIDT00006751001	0.251278	1.59322	-2.66459	4.65146	none	no	non_oocyte	non_TOP	protein
GSOIDT00006901001	0.285857	1.8123	-2.66446	3.0747	none	no	non_oocyte	non_TOP	zinc finger protein 704
GSOIDT00003024001	0.245792	1.55807	-2.66425	3.31121	none	no	non_oocyte	non_TOP	serine threonine-protein phosphatase 2b catalytic subunit alpha isoform
GSOIDT00015534001	0.22163	1.40402	-2.66333	3.78424	none	no	non_oocyte	non_TOP	unnamed protein product [Oikopleura dioica]
GSOIDT00004121001	0.388325	2.45647	-2.66125	7.96267	none	no	non_oocyte	non_TOP	ring-box protein
GSOIDT00009888001	0.153569	0.970899	-2.66043	1.81328	none	no	non_oocyte	non_TOP	homeotic protein distal-
GSOIDT00006271001	1.03279	6.52073	-2.65848	34.9254	down	yes	non_oocyte	non_TOP	zymogen granule membrane glycoprotein 2
GSOIDT00010563001	1.67532	10.5645	-2.65671	1.74269	none	no	non_oocyte	non_TOP	c1orf88 protein
GSOIDT00015346001	0.144703	0.912481	-2.6567	19.9461	down	no	non_oocyte	non_TOP	heavy chain 5-like
GSOIDT00009352001	18.0664	113.796	-2.65507	1.34728	none	no	non_oocyte	non_TOP	dynein intermediate chain 3
GSOIDT00001788001	0.225627	1.41923	-2.6531	7.30806	none	no	non_oocyte	non_TOP	unnamed protein product [Oikopleura dioica]
GSOIDT00007067001	3.40843	21.4141	-2.65138	1.23675	none	no	non_oocyte	non_TOP	unnamed protein product [Oikopleura dioica]
GSOIDT00014593001	0.635362	3.99001	-2.65074	0.236515	none	no	non_oocyte	non_TOP	unnamed protein product [Oikopleura dioica]
GSOIDT00018055001	0.254422	1.59726	-2.6503	19.6307	down	no	non_oocyte	non_TOP	unnamed protein product [Oikopleura dioica]
GSOIDT00013182001	1.30588	8.18904	-2.64868	0.843238	none	no	non_oocyte	non_TOP	unnamed protein product [Oikopleura dioica]
GSOIDT00001225001	0.531166	3.32668	-2.64685	9.55669	none	no	non_oocyte	non_TOP	unnamed protein product [Oikopleura dioica]
GSOIDT00005530001	0.445229	2.78563	-2.64538	7.56848	none	no	non_oocyte	non_TOP	transmembrane serine 3
GSOIDT00006309001	0.271669	1.69901	-2.64477	3.62656	none	no	non_oocyte	non_TOP	unnamed protein product [Oikopleura dioica]
GSOIDT00000648001	5.57171	34.8421	-2.64464	17.0334	down	yes	non_oocyte	non_TOP	chromosome 1 open reading frame 14
GSOIDT00004227001	1.28648	8.04279	-2.64427	1.81328	none	no	non_oocyte	non_TOP	NA
GSOIDT00012922001	0.227627	1.42295	-2.64414	2.91702	none	no	non_oocyte	non_TOP	beta-glucuronidase precursor
GSOIDT00004371001	0.667353	4.17045	-2.64368	3.62656	none	yes	non_oocyte	non_TOP	tropomyosin 4
GSOIDT00012733001	1.0463	6.53508	-2.6429	2.41728	none	no	non_oocyte	non_TOP	unnamed protein product [Oikopleura dioica]
GSOIDT00003922001	0.086925	0.542765	-2.64248	17.369	none	no	non_oocyte	non_TOP	trna-dihydrouridine synthase 1-like
GSOIDT00011491001	0.140545	0.877074	-2.64166	5.20705	none	no	oocyte	non_TOP	udp-gal:beta c beta -galactosyltransferase i
GSOIDT00011194001	0.185188	1.15427	-2.63991	2.83818	none	no	non_oocyte	non_TOP	unnamed protein product [Oikopleura dioica]
GSOIDT00014649001	0.114785	0.714028	-2.63704	5.22807	none	yes	oocyte	non_TOP	unnamed protein product [Oikopleura dioica]
GSOIDT00007308001	9.28556	57.7479	-2.63671	9.44426	none	no	non_oocyte	non_TOP	unnamed protein product [Oikopleura dioica]
GSOIDT00007085001	0.243157	1.51188	-2.63638	4.57262	none	no	non_oocyte	non_TOP	cell adhesion molecule 4 isoform 2
GSOIDT00004210001	0.420526	2.61441	-2.63622	2.44399	none	no	non_oocyte	non_TOP	unnamed protein product [Oikopleura dioica]
GSOIDT00011010001	0.333186	2.07114	-2.63603	4.09959	none	no	non_oocyte	non_TOP	multidrug resistance protein
GSOIDT00015032001	0.124265	0.772449	-2.63602	11.907	none	yes	non_oocyte	non_TOP	1 protein
GSOIDT00011287001	0.131243	0.815461	-2.63538	25.7469	none	yes	oocyte	non_TOP	protoheme ix mitochondrial
GSOIDT00008987001	9.54073	59.2	-2.63342	1.81328	none	no	non_oocyte	non_TOP	unnamed protein product [Oikopleura dioica]
GSOIDT00009189001	0.401365	2.49035	-2.63336	3.0747	none	no	non_oocyte	non_TOP	unnamed protein product [Oikopleura dioica]
GSOIDT00008597001	0.268674	1.6662	-2.63264	1.85512	none	no	non_oocyte	non_TOP	oikosin 4a protein
GSOIDT00006287001	0.211473	1.31138	-2.63255	1.18258	none	no	non_oocyte	non_TOP	unnamed protein product [Oikopleura dioica]
GSOIDT00005222001	0.315425	1.95546	-2.63213	3.54773	none	no	non_oocyte	non_TOP	neurogenic locus notch
GSOIDT00002614001	0.170503	1.05657	-2.63152	3.39005	none	no	oocyte	non_TOP	ras-associating and dilute domain-containing protein
GSOIDT00016024001	0.544719	3.37546	-2.6315	1.10374	none	no	non_oocyte	non_TOP	unnamed protein product [Oikopleura dioica]
GSOIDT00006531001	0.0833348	0.515855	-2.62997	11.3556	none	no	oocyte	non_TOP	galactose-3-o-sulfotransferase 1-like
GSOIDT00002635001	0.384119	2.37266	-2.62688	0.867222	none	no	non_oocyte	non_TOP	unnamed protein product [Oikopleura dioica]
GSOIDT00013492001	0.631407	3.89731	-2.62584	3.85977	none	no	non_oocyte	non_TOP	unnamed protein product [Oikopleura dioica]
GSOIDT00012517001	0.997855	6.15846	-2.62567	14.5599	down	yes	non_oocyte	non_TOP	unnamed protein product [Oikopleura dioica]
GSOIDT00007099001	0.187148	1.15492	-2.62554	8.26373	none	no	non_oocyte	non_TOP	uncharacterized protein cxorf59-like
GSOIDT00014388001	0.408669	2.52116	-2.62508	1.0249	none	no	non_oocyte	non_TOP	unnamed protein product [Oikopleura dioica]
GSOIDT00009949001	0.235627	1.45345	-2.62491	1.26141	none	no	non_oocyte	non_TOP	unnamed protein product [Oikopleura dioica]
GSOIDT00008291001	0.624259	3.84983	-2.62458	0.551868	none	no	non_oocyte	non_TOP	protein
GSOIDT00016031001	1.26822	7.81202	-2.62289	54.0043	down	no	non_oocyte	non_TOP	oxidase peroxidase
GSOIDT00006299001	0.216597	1.33279	-2.62136	8.20751	none	no	non_oocyte	non_TOP	chymotrypsin-like elastase family member 2a
GSOIDT00011012001	3.1382	19.3094	-2.62129	5.20333	none	no	non_oocyte	non_TOP	hyperpolarization activated cyclic nucleotide-gated potassium channel 1
GSOIDT00015449001	0.36445	2.24179	-2.62086	2.64214	none	no	non_oocyte	non_TOP	variable lymphocyte receptor diversity region
GSOIDT00002772001	2.14725	13.1807	-2.61786	0.436956	none	no	non_oocyte	non_TOP	uncharacterized protein c20orf85
GSOIDT00008436001	0.22619	1.38828	-2.61768	3.65403	none	no	oocyte	non_TOP	solute carrier family 25 (mitochondrial carrier oxoglutarate carrier) member 11
GSOIDT00003090001	0.306712	1.87778	-2.61408	1.0681	none	no	non_oocyte	non_TOP	e-selectin-like protein
GSOIDT00013240001	0.628995	3.84983	-2.61367	0.168648	none	no	non_oocyte	non_TOP	ankyrin repeat protein
GSOIDT00013052001	0.628995	3.84983	-2.61367	0.112432	none	no	non_oocyte	non_TOP	unnamed protein product [Oikopleura dioica]
GSOIDT00008727001	0.585547	3.58288	-2.61326	0.236515	none	no	non_oocyte	non_TOP	unnamed protein product [Oikopleura dioica]
GSOIDT00007319001	0.046788	0.285765	-2.61062	57.6212	none	no	oocyte	non_TOP	atp-dependent transporter
GSOIDT00007809001	0.220312	1.34511	-2.61011	1.9663	none	no	non_oocyte	non_TOP	unnamed protein product [Oikopleura dioica]
GSOIDT00017044001	0.0811367	0.495157	-2.60946	4.25727	none	no	non_oocyte	non_TOP	unnamed protein product [Oikopleura dioica]
GSOIDT00003019001	0.166764	1.01713	-2.60862	4.15997	none	no	non_oocyte	non_TOP	myosin light chain kinase skeletal cardiac muscle
GSOIDT00000274001	0.179008	1.09089	-2.60741	6.46474	none	yes	non_oocyte	non_TOP	tubulin tyrosine ligase-like member 1
GSOIDT00013212001	6.05382	36.8801	-2.60693	0.281079	none	no	non_oocyte	non_TOP	unnamed protein product [Oikopleura dioica]
GSOIDT00001068001	0.181744	1.10623	-2.60567	11.2739	none	no	non_oocyte	non_TOP	protein
GSOIDT00008182001	0.149046	0.907027	-2.60539	23.2171	none	yes	oocyte	non_TOP	hydroxyacylglutathione hydrolase
GSOIDT00009518001	0.290297	1.76635	-2.60517	2.36107	none	no	non_oocyte	non_TOP	unnamed protein product [Oikopleura dioica]
GSOIDT00003726001	0.378695	2.30406	-2.60507	1.41909	none	no	non_oocyte	non_TOP	unnamed protein product [Oikopleura dioica]
GSOIDT00014220001	0.276811	1.68226	-2.60342	2.60167	none	no	non_oocyte	non_TOP	creatine kinase m-
GSOIDT00005339001	0.202112	1.22738	-2.60235	8.19919	none	no	non_oocyte	non_TOP	unnamed protein product [Oikopleura dioica]
GSOIDT00013044001	0.326674	1.98324	-2.60194	6.22823	none	no	non_oocyte	non_TOP	unnamed protein product [Oikopleura dioica]
GSOIDT00001791001	0.19746	1.19805	-2.60106	2.44399	none	no	non_oocyte	non_TOP	unnamed protein product [Oikopleura dioica]
GSOIDT00015002001	1.94875	11.8214	-2.60077	9.93363	none	yes	non_oocyte	non_TOP	leucine-rich repeat-containing protein 67
GSOIDT00007008001	0.204377	1.23868	-2.5995	2.22119	none	no	non_oocyte	non_TOP	unnamed protein product [Oikopleura dioica]
GSOIDT00004709001	0.235627	1.42754	-2.59896	3.7054	none	no	non_oocyte	non_TOP	n-acetylated alpha-linked acidic dipeptidase 2-like
GSOIDT00009849001	0.208894	1.26549	-2.59885	4.57262	none	no	non_oocyte	non_TOP	unnamed protein product [Oikopleura dioica]
GSOIDT00017902001	0.214592	1.29993	-2.59876	5.45294	none	no	non_oocyte	non_TOP	transient receptor potential cation subfamily member 5
GSOIDT00004246001	0.309636	1.87404	-2.59751	0.955669	none	no	non_oocyte	non_TOP	unnamed protein product [Oikopleura dioica]
GSOIDT00002605001	0.442995	2.6796	-2.59665	4.49379	none	no	non_oocyte	non_TOP	cubilin precursor
GSOIDT00010928001	0.407463	2.46446	-2.59653	0.61902	none	no	non_oocyte	non_TOP	transcription factor protein
GSOIDT00013366001	1.53916	9.30754	-2.59626	12.8507	none	no	non_oocyte	non_TOP	unnamed protein product [Oikopleura dioica]
GSOIDT00004377001	0.048684	0.294269	-2.59562	65.9412	none	yes	oocyte	non_TOP	unnamed protein product [Oikopleura dioica]
GSOIDT00004031001	0.326026	1.97038	-2.59541	4.7303	none	no	non_oocyte	non_TOP	unnamed protein product [Oikopleura dioica]
GSOIDT00017105001	0.283752	1.71486	-2.59539	2.91702	none	yes	non_oocyte	non_TOP	glutamate n-methyl d-aspartate-associated protein 1 (glutamate binding)
GSOIDT00002059001	0.31452	1.90048	-2.59514	2.83818	none	no	non_oocyte	non_TOP	cre-amt-1 protein
GSOIDT00015468001	0.199789	1.2044	-2.59177	6.57725	none	no	oocyte	non_TOP	unnamed protein product [Oikopleura dioica]
GSOIDT00017633001	0.171122	1.03142	-2.59154	11.6681	none	yes	non_oocyte	non_TOP	protein of hypothetical function duf28
GSOIDT00000875001	0.0769203	0.463475	-2.59105	32.8301	none	no	oocyte	non_TOP	unnamed protein product [Oikopleura dioica]
GSOIDT00006766001	0.42063	2.53414	-2.59087	4.80914	none	no	non_oocyte	non_TOP	1 protein
GSOIDT00004565001	0.41488	2.49882	-2.59048	15.1221	down	no	oocyte	non_TOP	coiled-coil and c2 domain-containing protein 2a-like
GSOIDT00003111001	0.409286	2.46446	-2.59009	2.0498	none	no	non_oocyte	non_TOP	unnamed protein product [Oikopleura dioica]
GSOIDT00011177001	0.319961	1.92265	-2.58713	0.709545	none	no	non_oocyte	non_TOP	synaptic 2
GSOIDT00016441001	0.419884	2.52116	-2.58603	2.1362	none	no	non_oocyte	non_TOP	unnamed protein product [Oikopleura dioica]
GSOIDT00012454001	0.166764	1.00104	-2.58562	2.98586	none	no	non_oocyte	non_TOP	unnamed protein product [Oikopleura dioica]
GSOIDT00016638001	0.0651438	0.390898	-2.58509	41.15	none	no	oocyte	non_TOP	unnamed protein product [Oikopleura dioica]
GSOIDT00011527001	0.802369	4.81417	-2.58495	11.468	none	yes	non_oocyte	non_TOP	leucine rich repeat containing 56
GSOIDT00000796001	0.244209	1.46404	-2.58376	3.13151	none	no	non_oocyte	non_TOP	unnamed protein product [Oikopleura dioica]
GSOIDT00001899001	0.930997	5.57847	-2.58302	2.99586	none	no	non_oocyte	non_TOP	anaplastic lymphoma kinase
GSOIDT00006847001	0.540973	3.24018	-2.58244	1.26141	none	no	non_oocyte	non_TOP	psmc3 interacting protein
GSOIDT00013054001	0.463841	2.77671	-2.58167	0.436956	none	no	non_oocyte	non_TOP	vimentin
GSOIDT00013166001	0.256693	1.53588	-2.58095	11.8258	none	no	non_oocyte	non_TOP	transmembrane protein 8a
GSOIDT00000243001	0.373422	2.23425	-2.58091	0.315353	none	no	non_oocyte	non_TOP	unnamed protein product [Oikopleura dioica]
GSOIDT00014122001	0.176799	1.05637	-2.57893	13.0983	none	yes	oocyte	non_TOP	unnamed protein product [Oikopleura dioica]
GSOIDT00005799001	0.789247	4.71438	-2.57852	2.36515	none	no	non_oocyte	non_TOP	phospholipase a2
GSOIDT00015643001	0.246453	1.4702	-2.57663	1.97096	none	no	non_oocyte	non_TOP	tropomyosin alpha-1 chain
GSOIDT00013875001	0.234266	1.39682	-2.57593	44.1294	down	no	non_oocyte	non_TOP	sugar transporter
GSOIDT00016895001	0.243636	1.45265	-2.57589	2.0498	none	no	non_oocyte	non_TOP	usher syndrome 2a (autosomal mild)
GSOIDT00009062001	0.0757979	0.451556	-2.57468	13.8755	none	yes	oocyte	non_TOP	unnamed protein product [Oikopleura dioica]
GSOIDT00004917001	0.306712	1.827	-2.57453	3.46889	none	no	non_oocyte	non_TOP	unnamed protein product [Oikopleura dioica]
GSOIDT00013572001	3.00141	17.8548	-2.5726	1.38369	none	yes	non_oocyte	non_TOP	unnamed protein product [Oikopleura dioica]
GSOIDT00016620001	0.11277	0.669866	-2.57049	12.4565	none	no	oocyte	non_TOP	unnamed protein product [Oikopleura dioica]
GSOIDT00005995001	0.128431	0.761896	-2.56861	1.81328	none	no	oocyte	non_TOP	unnamed protein product [Oikopleura dioica]
GSOIDT00017953001	0.301949	1.79054	-2.56802	3.39005	none	no	non_oocyte	non_TOP	pancreatic triglyceride lipase
GSOIDT00000985001	0.296918	1.76051	-2.56786	1.1288	none	yes	non_oocyte	non_TOP	unnamed protein product [Oikopleura dioica]
GSOIDT00004777001	0.315249	1.8687	-2.56747	7.48964	none	no	non_oocyte	non_TOP	#NAME?
GSOIDT00013236001	0.0435937	0.25832	-2.56697	20.5768	none	no	non_oocyte	non_TOP	moloney leukemia virus 10-like homolog
GSOIDT00015434001	0.196016	1.16099	-2.5663	3.62656	none	no	non_oocyte	non_TOP	plectin 1
GSOIDT00009643001	0.150136	0.889088	-2.56605	106.923	none	no	non_oocyte	non_TOP	transmembrane protein vc16
GSOIDT00005243001	0.359844	2.12866	-2.5645	2.83818	none	no	non_oocyte	non_TOP	kiaa0789 gene product-like protein
GSOIDT00018059001	0.473569	2.79959	-2.56357	6.62242	none	no	non_oocyte	non_TOP	nuclear receptor subfamily group member 2
GSOIDT00008937001	0.358979	2.12101	-2.56278	3.78424	none	no	non_oocyte	non_TOP	trypsin 1a
GSOIDT00015848001	0.895223	5.28796	-2.56239	50.22	down	no	non_oocyte	non_TOP	oikosin 4a protein
GSOIDT00001936001	0.323824	1.90692	-2.55796	1.51783	none	no	non_oocyte	non_TOP	tnf receptor-associated factor 7
GSOIDT00002386001	0.415609	2.4466	-2.55748	1.85512	none	no	non_oocyte	non_TOP	unnamed protein product [Oikopleura dioica]
GSOIDT00014365001	0.471016	2.76867	-2.55535	11.5104	none	yes	non_oocyte	non_TOP	1-acylglycerol-3-phosphate o-acyltransferase 2 (lysophosphatidic acid beta)
GSOIDT00006389001	0.591256	3.47361	-2.55458	6.85894	none	no	non_oocyte	non_TOP	unnamed protein product [Oikopleura dioica]
GSOIDT00011649001	0.474101	2.77908	-2.55134	7.09545	none	no	non_oocyte	non_TOP	unnamed protein product [Oikopleura dioica]
GSOIDT00014486001	0.314438	1.84278	-2.55103	2.36107	none	no	non_oocyte	non_TOP	glutamyl-trna amidotransferase subunit
GSOIDT00006928001	0.309636	1.8145	-2.55093	0.551868	none	no	non_oocyte	non_TOP	n-acetylneuraminate lyase
GSOIDT00008105001	0.399101	2.33645	-2.54949	1.34025	none	no	non_oocyte	non_TOP	couch isoform e
GSOIDT00010453001	0.972458	5.692	-2.54923	15.9853	none	yes	non_oocyte	non_TOP	ribonuclease h1
GSOIDT00011417001	0.29776	1.74172	-2.54829	18.8885	down	no	non_oocyte	non_TOP	ankyrin repeat domain 2 (stretch responsive muscle)
GSOIDT00005280001	0.396817	2.32069	-2.54801	41.3113	down	yes	non_oocyte	non_TOP	carboxypeptidase a2
GSOIDT00009369001	0.179008	1.04676	-2.54784	2.02377	none	no	non_oocyte	non_TOP	unnamed protein product [Oikopleura dioica]
GSOIDT00012692001	0.244537	1.42948	-2.54736	6.23996	none	no	non_oocyte	non_TOP	junctophilin 1
GSOIDT00003433001	0.594554	3.47364	-2.54657	4.7303	none	no	non_oocyte	non_TOP	unnamed protein product [Oikopleura dioica]
GSOIDT00014461001	0.312504	1.82506	-2.546	1.12432	none	no	non_oocyte	non_TOP	unnamed protein product [Oikopleura dioica]
GSOIDT00010986001	0.561184	3.2762	-2.54547	31.7719	down	no	non_oocyte	non_TOP	embryonic muscle myosin heavy chain
GSOIDT00007263001	3.4088	19.8584	-2.54241	0.843238	none	no	non_oocyte	non_TOP	unnamed protein product [Oikopleura dioica]
GSOIDT00010221001	0.559202	3.25412	-2.54083	18.4388	down	no	non_oocyte	non_TOP	unnamed protein product [Oikopleura dioica]
GSOIDT00017083001	0.144327	0.839737	-2.54059	9.4606	none	yes	oocyte	non_TOP	unnamed protein product [Oikopleura dioica]
GSOIDT00001522001	0.311717	1.8123	-2.53951	4.94699	none	no	oocyte	non_TOP	unnamed protein product [Oikopleura dioica]
GSOIDT00003197001	0.19584	1.13788	-2.5386	5.51868	none	no	non_oocyte	non_TOP	unnamed protein product [Oikopleura dioica]
GSOIDT00002510001	0.370032	2.1496	-2.53834	19.3154	down	yes	non_oocyte	non_TOP	unnamed protein product [Oikopleura dioica]
GSOIDT00011412001	0.128576	0.746406	-2.53734	227.527	down	yes	oocyte	non_TOP	nascent polypeptide-associated complex subunit alpha
GSOIDT00002458001	3.75094	21.7735	-2.53725	20.7345	none	yes	non_oocyte	non_TOP	unnamed protein product [Oikopleura dioica]
GSOIDT00004170001	3.08023	17.8653	-2.53605	2.40326	none	yes	oocyte	non_TOP	protein
GSOIDT00006859001	0.274167	1.58709	-2.53325	3.23237	none	no	non_oocyte	non_TOP	fibroblast activation protein
GSOIDT00008216001	0.216658	1.25287	-2.53175	3.78424	none	yes	non_oocyte	non_TOP	unnamed protein product [Oikopleura dioica]
GSOIDT00014037001	1.7665	10.2122	-2.53132	0	none	no	non_oocyte	non_TOP	light chain 4
GSOIDT00002045001	0.85575	4.94613	-2.53104	2.20747	none	no	non_oocyte	non_TOP	carbonic anhydrase v
GSOIDT00004236001	0.239841	1.38542	-2.53018	3.23237	none	no	non_oocyte	non_TOP	chsy1 protein
GSOIDT00012483001	0.244209	1.41057	-2.53009	4.57262	none	no	non_oocyte	non_TOP	ankyrin and armadillo repeat containing
GSOIDT00008963001	0.690871	3.99001	-2.5299	0.315353	none	no	non_oocyte	non_TOP	gypsy polyprotein
GSOIDT00013860001	0.472005	2.72488	-2.52932	0.182065	none	no	non_oocyte	non_TOP	limbic system-associated membrane protein
GSOIDT00002077001	0.198924	1.14785	-2.52864	3.48538	none	no	non_oocyte	non_TOP	sh3 and px domain-containing protein 2a
GSOIDT00001694001	1.3365	7.70827	-2.52795	2.83818	none	no	non_oocyte	non_TOP	unnamed protein product [Oikopleura dioica]
GSOIDT00015226001	1.1259	6.49295	-2.52779	1.45652	none	no	non_oocyte	non_TOP	novel transcript
GSOIDT00001768001	0.182665	1.05144	-2.52509	4.7303	none	no	non_oocyte	non_TOP	calcium calmodulin dependent protein kinase ii
GSOIDT00005763001	0.239841	1.38051	-2.52505	1.0249	none	no	non_oocyte	non_TOP	adiponectin receptor 1
GSOIDT00002489001	0.401649	2.30869	-2.52306	1.34025	none	no	non_oocyte	non_TOP	unnamed protein product [Oikopleura dioica]
GSOIDT00016321001	0.320522	1.84234	-2.52305	3.59781	none	no	non_oocyte	non_TOP	carnitine o-palmitoyltransferase liver isoform
GSOIDT00015931001	0.275531	1.58217	-2.52162	2.52283	none	no	non_oocyte	non_TOP	NA
GSOIDT00008545001	0.174353	1.00104	-2.52142	2.98586	none	no	non_oocyte	non_TOP	unnamed protein product [Oikopleura dioica]
GSOIDT00002041001	0.154681	0.887719	-2.52081	10.722	none	no	non_oocyte	non_TOP	myosin viia
GSOIDT00017909001	0.21013	1.20584	-2.52069	8.82989	none	no	non_oocyte	non_TOP	unnamed protein product [Oikopleura dioica]
GSOIDT00010712001	0.331277	1.90058	-2.52033	8.37616	none	no	non_oocyte	non_TOP	unnamed protein product [Oikopleura dioica]
GSOIDT00017496001	0.180775	1.036	-2.51875	55.6599	down	yes	oocyte	non_TOP	phosphoacetylglucosamine mutase
GSOIDT00006483001	0.0909282	0.520945	-2.51833	51.4026	none	no	oocyte	non_TOP	unnamed protein product [Oikopleura dioica]
GSOIDT00002777001	1.7665	10.1182	-2.51798	0.315353	none	no	non_oocyte	non_TOP	unnamed protein product [Oikopleura dioica]
GSOIDT00000714001	11.0934	63.5099	-2.51728	0.337295	none	yes	non_oocyte	non_TOP	unnamed protein product [Oikopleura dioica]
GSOIDT00002272001	2.99749	17.1403	-2.51556	1.675	none	no	oocyte	non_TOP	wu:fc64b08 protein
GSOIDT00000926001	25.8189	147.589	-2.51509	0.730806	none	no	non_oocyte	non_TOP	kinesin family member 23
GSOIDT00016067001	0.282755	1.61576	-2.51458	4.57262	none	no	non_oocyte	non_TOP	unnamed protein product [Oikopleura dioica]
GSOIDT00001872001	0.179008	1.02291	-2.51458	5.04565	none	no	non_oocyte	non_TOP	unnamed protein product [Oikopleura dioica]
GSOIDT00017491001	0.0580665	0.331698	-2.51409	18.4482	none	yes	oocyte	non_TOP	unnamed protein product [Oikopleura dioica]
GSOIDT00008803001	0.0629248	0.35945	-2.51409	14.054	none	yes	non_oocyte	non_TOP	endonuclease exonuclease phosphatase family domain-containing protein 1
GSOIDT00012231001	0.269306	1.53808	-2.51381	0.291304	none	no	non_oocyte	non_TOP	unnamed protein product [Oikopleura dioica]
GSOIDT00000280001	0.183075	1.04473	-2.51263	34.301	none	no	oocyte	non_TOP	unnamed protein product [Oikopleura dioica]
GSOIDT00000710001	0.652802	3.71916	-2.51026	0.168648	none	no	non_oocyte	non_TOP	pol protein
GSOIDT00005984001	0.244269	1.39159	-2.5102	6.97076	none	yes	non_oocyte	non_TOP	unnamed protein product [Oikopleura dioica]
GSOIDT00007892001	0.233284	1.3288	-2.50997	5.73402	none	no	oocyte	non_TOP	unnamed protein product [Oikopleura dioica]
GSOIDT00013436001	0.100891	0.57456	-2.50966	14.6161	none	no	oocyte	non_TOP	tcfl1 protein
GSOIDT00006417001	0.481785	2.74179	-2.50865	26.4108	none	no	non_oocyte	non_TOP	unnamed protein product [Oikopleura dioica]
GSOIDT00011368001	0.203587	1.15817	-2.50813	4.02076	none	no	non_oocyte	non_TOP	protein kinase c-binding protein nell2
GSOIDT00005002001	0.107353	0.609958	-2.50635	10.0125	none	no	oocyte	non_TOP	unnamed protein product [Oikopleura dioica]
GSOIDT00013430001	0.21313	1.20969	-2.50483	4.7701	none	yes	oocyte	non_TOP	kelch repeat-containing protein
GSOIDT00006306001	0.15856	0.899456	-2.50402	12.9295	none	no	non_oocyte	non_TOP	unnamed protein product [Oikopleura dioica]
GSOIDT00003462001	0.140521	0.796735	-2.50331	7.96267	none	yes	non_oocyte	non_TOP	translocation associated membrane protein 1
GSOIDT00004667001	1.15502	6.52899	-2.49894	2.8038	none	no	non_oocyte	non_TOP	oikosin 6e protein
GSOIDT00012785001	1.7665	9.97003	-2.4967	0	none	no	non_oocyte	non_TOP	serine dehydratase-like
GSOIDT00018146001	0.174353	0.982896	-2.49503	5.83404	none	yes	oocyte	non_TOP	#NAME?
GSOIDT00011202001	16.4797	92.7921	-2.49332	1.29296	none	no	non_oocyte	non_TOP	unnamed protein product [Oikopleura dioica]
GSOIDT00013427001	0.223162	1.25586	-2.49251	9.33183	none	no	non_oocyte	non_TOP	low-density lipoprotein
GSOIDT00013720001	1.35035	7.59751	-2.49219	3.31673	none	yes	non_oocyte	non_TOP	outer dynein arm docking complex protein oda-dc
GSOIDT00014656001	0.0996379	0.560384	-2.49165	14.6639	none	yes	oocyte	non_TOP	uracil phosphoribosyltransferase
GSOIDT00010661001	0.696326	3.91322	-2.49052	7.4108	none	no	oocyte	non_TOP	s-adenosylhomocysteine hydrolase-like 2
GSOIDT00013502001	0.301949	1.69533	-2.48919	0.867222	none	no	non_oocyte	non_TOP	unnamed protein product [Oikopleura dioica]
GSOIDT00016855001	0.385272	2.16307	-2.48913	1.57677	none	no	non_oocyte	non_TOP	dynein heavy chain
GSOIDT00002593001	0.327782	1.83789	-2.48724	0.788383	none	no	non_oocyte	non_TOP	unnamed protein product [Oikopleura dioica]
GSOIDT00008656001	0.323824	1.81475	-2.48648	0.562158	none	no	non_oocyte	non_TOP	potassium voltage-gated channel subfamily a member 1
GSOIDT00003650001	0.149977	0.839908	-2.48549	5.20333	none	yes	oocyte	non_TOP	solute carrier family 27 (fatty acid transporter) member 4
GSOIDT00000590001	0.204536	1.14468	-2.48451	12.4799	none	yes	oocyte	non_TOP	unnamed protein product [Oikopleura dioica]
GSOIDT00012148001	0.440554	2.4638	-2.48349	5.11564	none	no	non_oocyte	non_TOP	unnamed protein product [Oikopleura dioica]
GSOIDT00013800001	0.400247	2.23755	-2.48295	13.5602	none	yes	non_oocyte	non_TOP	inositol polyphosphate-5-phosphatase e
GSOIDT00001122001	1.05765	5.90494	-2.48105	0.315353	none	no	non_oocyte	non_TOP	iroquois homeobox protein 5b
GSOIDT00003286001	0.323806	1.80773	-2.48098	13.0983	none	no	non_oocyte	non_TOP	coiled-coil domain containing 148
GSOIDT00006324001	0.242828	1.35513	-2.48042	7.33197	none	no	non_oocyte	non_TOP	wd repeat domain 78
GSOIDT00002925001	0.354467	1.97658	-2.47928	4.58803	none	no	oocyte	non_TOP	unnamed protein product [Oikopleura dioica]
GSOIDT00013541001	0.050315	0.28056	-2.47925	27.8831	none	yes	oocyte	non_TOP	vacuolar protein sorting protein 33b
GSOIDT00008577001	0.448333	2.49884	-2.47862	0.315353	none	no	non_oocyte	non_TOP	unnamed protein product [Oikopleura dioica]
GSOIDT00017340001	0.328658	1.83139	-2.47828	1.41909	none	no	non_oocyte	non_TOP	riken cdna 1810073h04 gene
GSOIDT00014391001	0.498316	2.77671	-2.47825	0.436956	none	yes	non_oocyte	non_TOP	myeloid ecotropic viral integration site
GSOIDT00009274001	0.193554	1.07842	-2.47812	19.3353	none	no	oocyte	non_TOP	unnamed protein product [Oikopleura dioica]
GSOIDT00005928001	0.320162	1.78281	-2.47728	1.0681	none	no	non_oocyte	non_TOP	unnamed protein product [Oikopleura dioica]
GSOIDT00010502001	0.281081	1.56435	-2.4765	14.9004	down	yes	non_oocyte	non_TOP	unnamed protein product [Oikopleura dioica]
GSOIDT00010518001	0.393847	2.18791	-2.47385	1.0249	none	no	non_oocyte	non_TOP	unnamed protein product [Oikopleura dioica]
GSOIDT00008780001	3.46371	19.2394	-2.47368	0.112432	none	no	oocyte	non_TOP	a chain porcine pancreatic -complex
GSOIDT00005534001	0.312504	1.73344	-2.47169	0.236515	none	no	non_oocyte	non_TOP	1 protein
GSOIDT00004941001	0.155002	0.859769	-2.47166	4.49379	none	no	non_oocyte	non_TOP	unnamed protein product [Oikopleura dioica]
GSOIDT00010369001	1.07392	5.95352	-2.47086	23.7231	down	yes	non_oocyte	non_TOP	coiled-coil domain-containing protein 146
GSOIDT00005276001	0.295649	1.63894	-2.47081	4.49379	none	no	non_oocyte	non_TOP	unnamed protein product [Oikopleura dioica]
GSOIDT00013907001	0.361671	2.00451	-2.4705	14.9004	none	yes	oocyte	non_TOP	dna excision repair protein ercc-6
GSOIDT00009218001	14.1392	78.3434	-2.47011	28.6139	down	no	non_oocyte	non_TOP	beta heavy chain of outer-arm axonemal dynein atpase
GSOIDT00008939001	1.49773	8.28836	-2.46831	21.8478	down	no	non_oocyte	non_TOP	oikosin 4c protein
GSOIDT00015851001	0.222298	1.22953	-2.46754	4.17843	none	no	non_oocyte	non_TOP	1 protein
GSOIDT00007289001	0.286231	1.58217	-2.46665	2.52283	none	no	non_oocyte	non_TOP	transcription factor protein
GSOIDT00001633001	0.790546	4.36806	-2.46607	20.0249	down	no	non_oocyte	non_TOP	purine nucleoside
GSOIDT00016486001	0.324504	1.79067	-2.46419	2.75458	none	yes	non_oocyte	non_TOP	unnamed protein product [Oikopleura dioica]
GSOIDT00002561001	0.33395	1.84244	-2.46391	1.73444	none	no	non_oocyte	non_TOP	plasminogen-like protein
GSOIDT00004033001	0.199789	1.10142	-2.46281	0.94606	none	no	non_oocyte	non_TOP	zonadhesin variant 6
GSOIDT00012512001	0.0448948	0.247469	-2.46263	24.3977	none	no	non_oocyte	non_TOP	unnamed protein product [Oikopleura dioica]
GSOIDT00015812001	0.425371	2.34426	-2.46234	26.2532	down	no	non_oocyte	non_TOP	zona pellucida protein d
GSOIDT00005114001	0.344127	1.8925	-2.45928	3.15353	none	no	non_oocyte	non_TOP	unnamed protein product [Oikopleura dioica]
GSOIDT00006902001	0.277798	1.52707	-2.45866	7.96267	none	no	non_oocyte	non_TOP	plectin 1
GSOIDT00017934001	0.214556	1.17847	-2.4575	2.75934	none	no	oocyte	non_TOP	unnamed protein product [Oikopleura dioica]
GSOIDT00009029001	0.560841	3.07762	-2.45615	1.18258	none	no	non_oocyte	non_TOP	acid phosphatase tartrate resistant
GSOIDT00000134001	0.239841	1.31583	-2.45583	1.49793	none	no	non_oocyte	non_TOP	unnamed protein product [Oikopleura dioica]
GSOIDT00016935001	0.2645	1.45077	-2.45548	15.4523	none	no	non_oocyte	non_TOP	n-acetylated alpha-linked acidic dipeptidase-like 1
GSOIDT00011884001	0.214861	1.17847	-2.45544	2.75934	none	no	non_oocyte	non_TOP	unnamed protein product [Oikopleura dioica]
GSOIDT00016628001	0.180211	0.988219	-2.45515	4.6097	none	no	non_oocyte	non_TOP	unnamed protein product [Oikopleura dioica]
GSOIDT00004295001	0.263696	1.44594	-2.45506	1.29296	none	no	non_oocyte	non_TOP	unnamed protein product [Oikopleura dioica]
GSOIDT00008966001	0.254201	1.39295	-2.45411	17.0896	down	no	non_oocyte	non_TOP	unnamed protein product [Oikopleura dioica]
GSOIDT00000196001	0.546356	2.99367	-2.454	3.15353	none	no	non_oocyte	non_TOP	unnamed protein product [Oikopleura dioica]
GSOIDT00000220001	0.679408	3.71916	-2.45263	0.157677	none	no	non_oocyte	non_TOP	unnamed protein product [Oikopleura dioica]
GSOIDT00006367001	0.679408	3.71916	-2.45263	0.112432	none	no	non_oocyte	non_TOP	unnamed protein product [Oikopleura dioica]
GSOIDT00011522001	0.422027	2.30869	-2.45167	1.91134	none	no	non_oocyte	non_TOP	unnamed protein product [Oikopleura dioica]
GSOIDT00011817001	0.549353	3.00517	-2.45164	0.394192	none	no	non_oocyte	non_TOP	mgc131088 protein
GSOIDT00013177001	0.431133	2.35838	-2.45159	2.58593	none	no	non_oocyte	non_TOP	unnamed protein product [Oikopleura dioica]
GSOIDT00015693001	0.220153	1.20372	-2.45092	2.6805	none	no	non_oocyte	non_TOP	protein
GSOIDT00012385001	0.111105	0.607092	-2.45	21.3652	none	yes	oocyte	non_TOP	uncharacterized protein c11orf73-like protein
GSOIDT00006643001	0.249307	1.36198	-2.44971	14.3486	none	no	non_oocyte	non_TOP	adenylate cyclase 8
GSOIDT00012453001	0.615243	3.3611	-2.4497	4.04754	none	no	non_oocyte	non_TOP	unnamed protein product [Oikopleura dioica]
GSOIDT00006704001	4.50399	24.5916	-2.44889	10.2313	down	no	non_oocyte	non_TOP	atp:adp antiporter
GSOIDT00005322001	0.491173	2.68045	-2.44817	21.1287	none	no	non_oocyte	non_TOP	unnamed protein product [Oikopleura dioica]
GSOIDT00001014001	0.0515924	0.281201	-2.44637	6.62242	none	no	non_oocyte	non_TOP	unnamed protein product [Oikopleura dioica]
GSOIDT00009250001	1.7665	9.61975	-2.4451	0.0562158	none	no	non_oocyte	non_TOP	unnamed protein product [Oikopleura dioica]
GSOIDT00013692001	0.100922	0.549392	-2.44459	9.68585	none	yes	non_oocyte	non_TOP	protein
GSOIDT00015394001	0.429286	2.33546	-2.44369	11.6681	none	no	non_oocyte	non_TOP	gli pathogenesis-related 2
GSOIDT00002273001	1.61726	8.7969	-2.44345	1.49293	none	no	non_oocyte	non_TOP	coiled-coil domain containing 19
GSOIDT00010481001	0.366096	1.9902	-2.44262	36.8776	down	yes	non_oocyte	non_TOP	potassium voltage-gated shaker-related member 1 (episodic ataxia with myokymia)
GSOIDT00010686001	0.154851	0.840207	-2.43986	8.4357	none	no	non_oocyte	non_TOP	adenylate cyclase 5
GSOIDT00002201001	0.257647	1.39739	-2.43927	2.0498	none	no	non_oocyte	non_TOP	unnamed protein product [Oikopleura dioica]
GSOIDT00012734001	0.323824	1.75508	-2.43826	1.41909	none	no	non_oocyte	non_TOP	unnamed protein product [Oikopleura dioica]
GSOIDT00004094001	0.285857	1.54754	-2.43661	2.60167	none	no	oocyte	non_TOP	unnamed protein product [Oikopleura dioica]
GSOIDT00013287001	0.477295	2.58054	-2.43472	2.20747	none	yes	non_oocyte	non_TOP	unnamed protein product [Oikopleura dioica]
GSOIDT00014758001	12.5492	67.8211	-2.43414	0.224863	none	no	non_oocyte	non_TOP	unnamed protein product [Oikopleura dioica]
GSOIDT00011424001	0.283582	1.53185	-2.43344	1.63026	none	no	non_oocyte	non_TOP	protein kinase
GSOIDT00007216001	0.426922	2.30406	-2.43213	1.41909	none	no	non_oocyte	non_TOP	heparan sulfate 2-o-sulfotransferase 1
GSOIDT00007856001	0.778538	4.20152	-2.43207	2.86701	none	no	non_oocyte	non_TOP	gypsy polyprotein
GSOIDT00010764001	0.57282	3.08991	-2.43141	0.709545	none	no	non_oocyte	non_TOP	NA
GSOIDT00006228001	0.370173	1.99675	-2.43138	24.1245	down	no	non_oocyte	non_TOP	notch-like protein
GSOIDT00000831001	3.16698	17.0782	-2.43098	1.73444	none	no	oocyte	non_TOP	unnamed protein product [Oikopleura dioica]
GSOIDT00003270001	0.292083	1.57478	-2.4307	1.81328	none	no	non_oocyte	non_TOP	unnamed protein product [Oikopleura dioica]
GSOIDT00001622001	0.176874	0.953234	-2.43011	4.7303	none	no	non_oocyte	non_TOP	unnamed protein product [Oikopleura dioica]
GSOIDT00017009001	0.714851	3.84983	-2.42908	0.315353	none	no	non_oocyte	non_TOP	unnamed protein product [Oikopleura dioica]
GSOIDT00017814001	0.714851	3.84983	-2.42908	0.315353	none	no	non_oocyte	non_TOP	major facilitator superfamily domain containing 11
GSOIDT00013736001	1.86857	10.0518	-2.42744	0.728259	none	no	non_oocyte	non_TOP	winged helix transcription factor xfd-11
GSOIDT00008691001	0.19746	1.06125	-2.42614	6.85833	none	no	non_oocyte	non_TOP	#NAME?
GSOIDT00000903001	0.0878647	0.471607	-2.42423	11.468	none	no	oocyte	non_TOP	unnamed protein product [Oikopleura dioica]
GSOIDT00014236001	0.233574	1.25214	-2.42244	5.17186	none	yes	non_oocyte	non_TOP	isoform cra_a
GSOIDT00017930001	0.261925	1.40411	-2.42244	26.805	down	no	non_oocyte	non_TOP	protein disulfide
GSOIDT00004128001	1.0628	5.69409	-2.4216	1.1288	none	no	non_oocyte	non_TOP	microneme protein 4
GSOIDT00016230001	0.24393	1.30678	-2.42148	3.71025	none	no	non_oocyte	non_TOP	unnamed protein product [Oikopleura dioica]
GSOIDT00004984001	0.35636	1.90854	-2.42106	10.6248	none	yes	non_oocyte	non_TOP	histone chaperone asf1a
GSOIDT00008197001	0.271393	1.45345	-2.42103	1.26141	none	no	non_oocyte	non_TOP	g protein-coupled receptor 112
GSOIDT00011539001	2.81969	15.093	-2.42027	0.630707	none	no	oocyte	non_TOP	ct085_mouse ame: full=uncharacterized protein c20orf85 homolog
GSOIDT00014406001	0.116869	0.625203	-2.41944	1.09239	none	no	non_oocyte	non_TOP	unnamed protein product [Oikopleura dioica]
GSOIDT00001783001	0.181134	0.968449	-2.41862	3.7054	none	no	non_oocyte	non_TOP	calsequestrin 2 (cardiac muscle)
GSOIDT00005099001	0.246684	1.31719	-2.41673	4.09959	none	no	non_oocyte	non_TOP	beta-galactosidase
GSOIDT00010728001	0.188126	1.00439	-2.41655	5.17186	none	yes	non_oocyte	non_TOP	endo-b- -glucanase
GSOIDT00004613001	0.364114	1.94197	-2.41506	5.99171	none	no	non_oocyte	non_TOP	delta-like 4
GSOIDT00014265001	0.309032	1.64706	-2.41407	3.46889	none	no	non_oocyte	non_TOP	unnamed protein product [Oikopleura dioica]
GSOIDT00000320001	0.181606	0.967117	-2.41288	7.20977	none	no	oocyte	non_TOP	unnamed protein product [Oikopleura dioica]
GSOIDT00017090001	1	5.32517	-2.41283	0	none	no	non_oocyte	non_TOP	unnamed protein product [Oikopleura dioica]
GSOIDT00012133001	0.440961	2.34725	-2.41225	0.449727	none	no	non_oocyte	non_TOP	unnamed protein product [Oikopleura dioica]
GSOIDT00005057001	0.550671	2.92978	-2.41153	4.41495	none	no	non_oocyte	non_TOP	unnamed protein product [Oikopleura dioica]
GSOIDT00001665001	0.480461	2.55373	-2.41012	1.01189	none	no	non_oocyte	non_TOP	unnamed protein product [Oikopleura dioica]
GSOIDT00017697001	0.591131	3.14086	-2.40961	5.36101	none	yes	non_oocyte	non_TOP	unnamed protein product [Oikopleura dioica]
GSOIDT00002727001	0.33395	1.77358	-2.40897	1.49793	none	no	non_oocyte	non_TOP	cg17386 cg17386-pa
GSOIDT00005913001	0.301548	1.60053	-2.40809	4.41495	none	no	non_oocyte	non_TOP	calcium calmodulin dependent protein kinase with an ef hand n-terminal to the kinase domain and 4 calmodulin like ef hands at the c-terminus
GSOIDT00012493001	1.53514	8.1431	-2.4072	8.54481	none	yes	non_oocyte	non_TOP	loc496076 protein
GSOIDT00011458001	4.92813	26.1408	-2.40719	0.182065	none	no	non_oocyte	non_TOP	unnamed protein product [Oikopleura dioica]
GSOIDT00009320001	0.105576	0.560001	-2.40715	46.8278	down	yes	non_oocyte	non_TOP	protein
GSOIDT00017116001	0.42925	2.27654	-2.40695	1.4054	none	no	non_oocyte	non_TOP	potential zinc finger protein
GSOIDT00004908001	0.437689	2.31867	-2.40532	11.5892	none	no	non_oocyte	non_TOP	c-type lectin domain family member a1
GSOIDT00011295001	0.510853	2.70547	-2.4049	33.0549	down	no	non_oocyte	non_TOP	lupus la
GSOIDT00017172001	0.18084	0.957573	-2.40467	211.129	down	no	non_oocyte	non_TOP	embryonic muscle myosin heavy chain
GSOIDT00005828001	0.058198	0.307806	-2.40298	20.575	none	no	oocyte	non_TOP	liver x receptor
GSOIDT00006057001	0.286677	1.51547	-2.40227	5.39672	none	no	non_oocyte	non_TOP	protein isoform 1
GSOIDT00002595001	0.486397	2.569	-2.401	4.7303	none	no	non_oocyte	non_TOP	unnamed protein product [Oikopleura dioica]
GSOIDT00006292001	0.128091	0.676246	-2.40038	9.32172	none	no	non_oocyte	non_TOP	unnamed protein product [Oikopleura dioica]
GSOIDT00009608001	0.137954	0.728136	-2.40002	8.71346	none	no	oocyte	non_TOP	unnamed protein product [Oikopleura dioica]
GSOIDT00014439001	0.255858	1.34891	-2.39838	1.91134	none	no	non_oocyte	non_TOP	unnamed protein product [Oikopleura dioica]
GSOIDT00014826001	0.423385	2.23134	-2.39787	1.49793	none	no	non_oocyte	non_TOP	unnamed protein product [Oikopleura dioica]
GSOIDT00011607001	0.093504	0.492562	-2.3972	10.9621	down	yes	non_oocyte	non_TOP	f-box and wd domain protein
GSOIDT00011331001	0.855756	4.5076	-2.39709	0.291304	none	no	non_oocyte	non_TOP	protein c
GSOIDT00009799001	0.194594	1.02475	-2.39673	2.20747	none	no	non_oocyte	non_TOP	unnamed protein product [Oikopleura dioica]
GSOIDT00006329001	0.217863	1.14669	-2.39598	1.96755	none	no	non_oocyte	non_TOP	unnamed protein product [Oikopleura dioica]
GSOIDT00007327001	0.347978	1.83073	-2.39535	9.53944	none	yes	non_oocyte	non_TOP	unnamed protein product [Oikopleura dioica]
GSOIDT00010683001	0.349467	1.83789	-2.39482	0.910324	none	no	non_oocyte	non_TOP	unnamed protein product [Oikopleura dioica]
GSOIDT00010043001	0.07281	0.382263	-2.39236	17.2597	none	no	non_oocyte	non_TOP	lactase-phlorizin hydrolase-like
GSOIDT00008018001	0.235627	1.23497	-2.38991	2.75934	none	no	non_oocyte	non_TOP	kelch-like protein 14
GSOIDT00000230001	0.193441	1.01353	-2.38942	7.88383	none	no	oocyte	non_TOP	aminopeptidase n
GSOIDT00005122001	0.287704	1.50595	-2.38802	1.18258	none	no	non_oocyte	non_TOP	unnamed protein product [Oikopleura dioica]
GSOIDT00005081001	1.61228	8.43442	-2.38719	0.393511	none	no	non_oocyte	non_TOP	unnamed protein product [Oikopleura dioica]
GSOIDT00009017001	0.243636	1.27427	-2.38687	4.49379	none	no	non_oocyte	non_TOP	unnamed protein product [Oikopleura dioica]
GSOIDT00008762001	0.299199	1.56378	-2.38586	3.7054	none	no	non_oocyte	non_TOP	septin 2
GSOIDT00013030001	0.328321	1.71517	-2.38517	6.68969	none	no	non_oocyte	non_TOP	oikosin 6b protein
GSOIDT00012835001	0.169934	0.887528	-2.38482	5.67636	none	yes	non_oocyte	non_TOP	unnamed protein product [Oikopleura dioica]
GSOIDT00011601001	0.261013	1.36183	-2.38335	3.2043	none	no	non_oocyte	non_TOP	unnamed protein product [Oikopleura dioica]
GSOIDT00009506001	11.2763	58.8314	-2.3833	1.45652	none	no	oocyte	non_TOP	fragile x mental retardation 1
GSOIDT00002813001	0.204957	1.06896	-2.38282	5.28217	none	no	non_oocyte	non_TOP	arylsulfatase b
GSOIDT00017425001	0.185188	0.964866	-2.38134	0.0562158	none	no	non_oocyte	non_TOP	unnamed protein product [Oikopleura dioica]
GSOIDT00010423001	0.335995	1.75044	-2.3812	1.74269	none	no	non_oocyte	non_TOP	unnamed protein product [Oikopleura dioica]
GSOIDT00016682001	0.227627	1.18502	-2.38016	2.28631	none	no	non_oocyte	non_TOP	protocadherin nu8
GSOIDT00008633001	16.3563	85.1004	-2.37932	1.51783	none	yes	non_oocyte	non_TOP	radial spoke head 1 homolog
GSOIDT00003718001	0.20192	1.05052	-2.37926	4.6097	none	no	oocyte	non_TOP	unnamed protein product [Oikopleura dioica]
GSOIDT00011134001	0.515111	2.6796	-2.37906	4.44105	none	no	non_oocyte	non_TOP	cre-lbp-9 protein
GSOIDT00012841001	0.611272	3.17957	-2.37894	3.14809	none	no	non_oocyte	non_TOP	gag protein
GSOIDT00010469001	0.34314	1.78418	-2.37839	4.72213	none	no	non_oocyte	non_TOP	unnamed protein product [Oikopleura dioica]
GSOIDT00017429001	0.738606	3.83976	-2.37814	0.509781	none	no	non_oocyte	non_TOP	unnamed protein product [Oikopleura dioica]
GSOIDT00016764001	0.42925	2.23134	-2.37802	1.29296	none	no	non_oocyte	non_TOP	unnamed protein product [Oikopleura dioica]
GSOIDT00013983001	1.94057	10.0783	-2.3767	1.18053	none	no	non_oocyte	non_TOP	unnamed protein product [Oikopleura dioica]
GSOIDT00014679001	0.283582	1.47156	-2.37551	1.71141	none	no	non_oocyte	non_TOP	light polypeptide kinase
GSOIDT00017920001	0.282842	1.46618	-2.37399	2.12864	none	no	non_oocyte	non_TOP	mgc79015 protein
GSOIDT00002167001	0.399002	2.06707	-2.37312	3.0747	none	no	non_oocyte	non_TOP	zinc finger protein
GSOIDT00004814001	0.255858	1.32523	-2.37282	2.75458	none	no	non_oocyte	non_TOP	thioredoxin
GSOIDT00012346001	0.246416	1.27557	-2.37198	2.07999	none	no	non_oocyte	non_TOP	unnamed protein product [Oikopleura dioica]
GSOIDT00000393001	0.276878	1.43244	-2.37115	3.15353	none	no	non_oocyte	non_TOP	cytochrome b561
GSOIDT00005223001	0.244209	1.26256	-2.37017	1.34025	none	no	non_oocyte	non_TOP	unnamed protein product [Oikopleura dioica]
GSOIDT00001528001	0.363305	1.87628	-2.36862	1.34918	none	no	non_oocyte	non_TOP	interferon regulatory factor 4
GSOIDT00012763001	0.0699476	0.360952	-2.36746	11.2739	down	no	non_oocyte	non_TOP	unnamed protein product [Oikopleura dioica]
GSOIDT00011766001	0.316189	1.63128	-2.36715	5.22807	none	no	non_oocyte	non_TOP	glutaminase 2 ( mitochondrial)
GSOIDT00016338001	0.480461	2.47726	-2.36625	0.788383	none	no	non_oocyte	non_TOP	unnamed protein product [Oikopleura dioica]
GSOIDT00002932001	0.628995	3.24185	-2.3657	0.036413	none	no	non_oocyte	non_TOP	unnamed protein product [Oikopleura dioica]
GSOIDT00011451001	0.0563269	0.290122	-2.36476	21.3058	none	yes	oocyte	non_TOP	zinc hit-type containing 2
GSOIDT00011650001	0.605612	3.11662	-2.36352	1.01189	none	no	non_oocyte	non_TOP	unnamed protein product [Oikopleura dioica]
GSOIDT00001351001	0.126733	0.652083	-2.36326	393.088	down	yes	oocyte	non_TOP	unnamed protein product [Oikopleura dioica]
GSOIDT00000647001	0.137888	0.709405	-2.36312	4.80914	none	yes	non_oocyte	non_TOP	unnamed protein product [Oikopleura dioica]
GSOIDT00002821001	0.147997	0.761236	-2.36278	829.087	down	no	oocyte	TOP	ribosomal protein l22
GSOIDT00011631001	0.0692123	0.355996	-2.36276	20.4626	none	yes	oocyte	non_TOP	zinc zz-type containing 3
GSOIDT00005193001	0.0928565	0.477096	-2.3612	15.61	none	yes	oocyte	non_TOP	unnamed protein product [Oikopleura dioica]
GSOIDT00017253001	0.872022	4.47954	-2.36091	2.28631	none	no	non_oocyte	non_TOP	pitx1 splice variant a
GSOIDT00015988001	0.251923	1.29374	-2.36049	1.63026	none	no	non_oocyte	non_TOP	cg31344 cg31344-pa
GSOIDT00002547001	0.165243	0.848374	-2.36011	6.54358	none	yes	non_oocyte	non_TOP	unnamed protein product [Oikopleura dioica]
GSOIDT00001688001	1.94643	9.97003	-2.35677	0.157677	none	no	non_oocyte	non_TOP	unnamed protein product [Oikopleura dioica]
GSOIDT00014458001	0.242575	1.24222	-2.35642	5.11564	none	no	non_oocyte	non_TOP	growth arrest-specific protein 2
GSOIDT00004388001	0.517549	2.64944	-2.35592	1.10374	none	no	non_oocyte	non_TOP	transcription factor protein
GSOIDT00014574001	0.231558	1.18527	-2.35577	3.93511	none	no	non_oocyte	non_TOP	unnamed protein product [Oikopleura dioica]
GSOIDT00009752001	0.418696	2.14269	-2.35545	2.83818	none	no	non_oocyte	non_TOP	unnamed protein product [Oikopleura dioica]
GSOIDT00017200001	0.245788	1.25729	-2.35484	11.8258	none	no	non_oocyte	non_TOP	unnamed protein product [Oikopleura dioica]
GSOIDT00007170001	0.332729	1.69984	-2.35298	1.10374	none	no	non_oocyte	non_TOP	unnamed protein product [Oikopleura dioica]
GSOIDT00008106001	0.747417	3.81709	-2.35249	1.65561	none	no	non_oocyte	non_TOP	casein kinase beta polypeptide
GSOIDT00008816001	0.25344	1.2943	-2.35245	3.14809	none	no	oocyte	non_TOP	wingless-related mmtv integration site 4
GSOIDT00001871001	0.36248	1.85052	-2.35196	2.58593	none	no	non_oocyte	non_TOP	multidrug resistance protein 1
GSOIDT00007842001	0.55624	2.83919	-2.3517	0.109239	none	no	non_oocyte	non_TOP	unnamed protein product [Oikopleura dioica]
GSOIDT00009607001	0.157001	0.801306	-2.35158	4.6097	none	no	non_oocyte	non_TOP	unnamed protein product [Oikopleura dioica]
GSOIDT00014599001	0.216317	1.10379	-2.35125	12.2551	none	no	non_oocyte	non_TOP	solute carrier organic anion transporter member 4c1
GSOIDT00016931001	0.374841	1.91029	-2.34944	17.202	down	no	non_oocyte	non_TOP	unnamed protein product [Oikopleura dioica]
GSOIDT00006803001	0.349967	1.78183	-2.34807	5.39672	none	no	non_oocyte	non_TOP	collagen alpha-5 chain-like
GSOIDT00002532001	0.408642	2.0801	-2.34774	127.56	down	no	non_oocyte	non_TOP	silk protein
GSOIDT00003602001	0.237145	1.20524	-2.34547	5.04565	none	no	non_oocyte	non_TOP	unnamed protein product [Oikopleura dioica]
GSOIDT00009362001	0.246416	1.25219	-2.34529	2.1362	none	no	non_oocyte	non_TOP	mannose receptor c type 1-like
GSOIDT00013724001	0.89448	4.54538	-2.34528	0.0562158	none	no	non_oocyte	non_TOP	unnamed protein product [Oikopleura dioica]
GSOIDT00012117001	0.319752	1.62322	-2.34384	1.23804	none	no	oocyte	non_TOP	udp- c:alpha-6-d-mannoside beta- -n-acetylglucosaminyltransferase ii
GSOIDT00011558001	0.319961	1.62425	-2.34381	1.45652	none	no	oocyte	non_TOP	unnamed protein product [Oikopleura dioica]
GSOIDT00002668001	0.319726	1.623	-2.34375	68.9836	down	yes	non_oocyte	non_TOP	nfx1-type zinc finger-containing protein 1
GSOIDT00009695001	0.319189	1.62018	-2.34367	1.73444	none	no	non_oocyte	non_TOP	phospholipase a2
GSOIDT00009311001	0.508466	2.58054	-2.34345	1.0249	none	no	non_oocyte	non_TOP	transient receptor potential cation channel subfamily a member 1 homolog
GSOIDT00017081001	0.20192	1.02475	-2.34342	2.20747	none	no	non_oocyte	non_TOP	unnamed protein product [Oikopleura dioica]
GSOIDT00017884001	0.318375	1.61559	-2.34326	60.5445	down	no	non_oocyte	non_TOP	cathepsin b
GSOIDT00005147001	0.164561	0.834935	-2.34304	23.2734	none	yes	oocyte	non_TOP	methyltransferase like 3
GSOIDT00001220001	0.260835	1.32174	-2.34123	2.12864	none	no	non_oocyte	non_TOP	unnamed protein product [Oikopleura dioica]
GSOIDT00016198001	0.448333	2.26833	-2.33899	1.4054	none	no	non_oocyte	non_TOP	unnamed protein product [Oikopleura dioica]
GSOIDT00006219001	0.348509	1.76305	-2.33881	6.70126	none	no	oocyte	non_TOP	short-chain dehydrogenase reductase family 16c member 6
GSOIDT00010533001	11.4316	57.7917	-2.33783	0.47303	none	yes	oocyte	non_TOP	unnamed protein product [Oikopleura dioica]
GSOIDT00013020001	0.737658	3.72712	-2.33704	2.58593	none	yes	non_oocyte	non_TOP	chromosome 11 open reading frame 49
GSOIDT00015049001	0.201791	1.01956	-2.33701	15.2946	down	no	non_oocyte	non_TOP	natriuretic peptide receptor a guanylate cyclase a (atrionatriuretic peptide receptor a)
GSOIDT00012152001	0.295699	1.49269	-2.33571	12.4565	none	no	oocyte	non_TOP	unnamed protein product [Oikopleura dioica]
GSOIDT00016316001	0.308435	1.55682	-2.33557	4.02076	none	no	non_oocyte	non_TOP	type-1 corticotropin-releasing hormone receptor alpha isoform
GSOIDT00007103001	0.214539	1.08251	-2.33506	5.36101	none	no	non_oocyte	non_TOP	chromosome x open reading frame 59
GSOIDT00017979001	0.349117	1.76029	-2.33403	0.867222	none	no	non_oocyte	non_TOP	protein
GSOIDT00005945001	0.485357	2.4468	-2.33378	7.4108	none	yes	non_oocyte	non_TOP	alpha-fucosyltransferase homologue
GSOIDT00018076001	0.111049	0.559179	-2.33212	245.888	down	yes	oocyte	non_TOP	unnamed protein product [Oikopleura dioica]
GSOIDT00014693001	0.238598	1.20139	-2.33205	3.39005	none	no	non_oocyte	non_TOP	unnamed protein product [Oikopleura dioica]
GSOIDT00003678001	2.14367	10.7839	-2.33072	2.30485	none	no	non_oocyte	non_TOP	unnamed protein product [Oikopleura dioica]
GSOIDT00000209001	0.141609	0.712168	-2.33031	15.0581	none	no	oocyte	non_TOP	NA
GSOIDT00005523001	0.294603	1.47995	-2.3287	16.5275	none	no	non_oocyte	non_TOP	unnamed protein product [Oikopleura dioica]
GSOIDT00004154001	0.20192	1.01396	-2.32814	4.55348	none	no	non_oocyte	non_TOP	unnamed protein product [Oikopleura dioica]
GSOIDT00000631001	0.111717	0.560713	-2.32742	16.9684	none	no	oocyte	non_TOP	la ribonucleoprotein domain member 7
GSOIDT00011330001	0.917818	4.60464	-2.32681	1.16521	none	no	non_oocyte	non_TOP	unnamed protein product [Oikopleura dioica]
GSOIDT00015339001	0.652802	3.27459	-2.32659	0.218478	none	no	non_oocyte	non_TOP	l _3-like
GSOIDT00014173001	0.0831862	0.417206	-2.32634	22.5988	none	no	oocyte	non_TOP	wd repeat domain 45
GSOIDT00017437001	0.246453	1.23603	-2.32633	3.54773	none	no	non_oocyte	non_TOP	unnamed protein product [Oikopleura dioica]
GSOIDT00011745001	0.171122	0.858083	-2.32609	1.49793	none	no	non_oocyte	non_TOP	unnamed protein product [Oikopleura dioica]
GSOIDT00005549001	15.3093	76.7304	-2.32539	0.449727	none	no	non_oocyte	non_TOP	dynein light chain axonemal
GSOIDT00008915001	0.370863	1.85677	-2.32384	7.36428	none	yes	non_oocyte	non_TOP	unnamed protein product [Oikopleura dioica]
GSOIDT00008375001	0.0964546	0.482216	-2.32176	43.7553	none	yes	oocyte	non_TOP	rna binding motif protein 7
GSOIDT00003421001	4.81034	24.0445	-2.3215	0.0562158	none	no	oocyte	non_TOP	unnamed protein product [Oikopleura dioica]
GSOIDT00013581001	2.39575	11.9676	-2.32059	1.0681	none	yes	non_oocyte	non_TOP	novel protein
GSOIDT00016956001	0.420233	2.09885	-2.32034	1.65561	none	no	non_oocyte	non_TOP	unnamed protein product [Oikopleura dioica]
GSOIDT00003466001	0.19784	0.987779	-2.31986	2.75458	none	no	non_oocyte	non_TOP	unnamed protein product [Oikopleura dioica]
GSOIDT00005941001	0.234557	1.17064	-2.31929	32.0872	down	no	non_oocyte	non_TOP	atp-binding subfamily member 1
GSOIDT00007270001	0.139362	0.695271	-2.31873	6.80212	none	no	non_oocyte	non_TOP	unnamed protein product [Oikopleura dioica]
GSOIDT00011037001	0.16279	0.812131	-2.3187	7.87022	none	yes	non_oocyte	non_TOP	short chain dehydrogenase family protein
GSOIDT00008455001	0.231764	1.15576	-2.31811	2.44399	none	no	non_oocyte	non_TOP	unnamed protein product [Oikopleura dioica]
GSOIDT00010934001	0.366497	1.82748	-2.31798	1.89212	none	no	non_oocyte	non_TOP	loc494988 protein
GSOIDT00011328001	0.248739	1.24	-2.31763	0.867222	none	no	non_oocyte	non_TOP	serine protease-like protein
GSOIDT00010272001	2.02589	10.095	-2.317	0.955669	none	no	non_oocyte	non_TOP	unnamed protein product [Oikopleura dioica]
GSOIDT00009884001	0.39342	1.95931	-2.31621	1.0249	none	no	non_oocyte	non_TOP	creatine kinase m-
GSOIDT00015860001	0.344631	1.71486	-2.31497	2.91702	none	no	non_oocyte	non_TOP	unnamed protein product [Oikopleura dioica]
GSOIDT00017503001	0.296071	1.47156	-2.31334	2.36107	none	no	oocyte	non_TOP	amiloride-sensitive cation channel neuronal
GSOIDT00014442001	0.118399	0.58766	-2.31132	7.70157	none	no	oocyte	non_TOP	feline leukemia virus subgroup c cellular receptor member 2
GSOIDT00010883001	0.128865	0.639363	-2.31077	104.843	down	yes	oocyte	non_TOP	wd repeat-containing protein 70
GSOIDT00010326001	0.370863	1.83985	-2.31063	0.709545	none	no	non_oocyte	non_TOP	unnamed protein product [Oikopleura dioica]
GSOIDT00007839001	0.146386	0.725992	-2.31017	14.8972	none	yes	oocyte	non_TOP	kif1-binding protein
GSOIDT00002496001	0.366624	1.81761	-2.30967	4.65146	none	yes	non_oocyte	non_TOP	ef-hand calcium-binding domain-containing protein 10-like
GSOIDT00006892001	0.231764	1.14827	-2.30873	3.48538	none	yes	non_oocyte	non_TOP	ser thr-rich protein t10 in dgcr region isoform cra_a
GSOIDT00015704001	0.378867	1.8743	-2.30659	2.20747	none	no	non_oocyte	non_TOP	unnamed protein product [Oikopleura dioica]
GSOIDT00010625001	0.49998	2.4721	-2.3058	9.72534	none	no	non_oocyte	non_TOP	glucan endo- -beta-d-glucosidase
GSOIDT00001742001	2.04334	10.1023	-2.30569	28.4452	down	yes	non_oocyte	non_TOP	upf0704 protein c6orf165 homolog
GSOIDT00015172001	0.0921988	0.45578	-2.30552	39.2896	none	yes	oocyte	non_TOP	unnamed protein product [Oikopleura dioica]
GSOIDT00005420001	0.0607007	0.299969	-2.30503	19.8442	none	yes	oocyte	non_TOP	septin-7 isoform 2
GSOIDT00012728001	6.52895	32.2401	-2.30393	6.85894	none	yes	non_oocyte	non_TOP	axonemal dynein light chain p33
GSOIDT00008837001	0.0637298	0.314524	-2.30313	21.1923	none	no	non_oocyte	non_TOP	mevalonate kinase
GSOIDT00004685001	0.389701	1.92265	-2.30266	0.709545	none	no	non_oocyte	non_TOP	chromatin modifying protein 1a
GSOIDT00012468001	4.03134	19.8779	-2.30183	22.4301	down	yes	oocyte	non_TOP	adenylate kinase 7
GSOIDT00013104001	0.285857	1.40668	-2.29893	1.34025	none	no	non_oocyte	non_TOP	transmembrane serine 9
GSOIDT00001253001	0.323378	1.59128	-2.2989	12.9295	none	no	non_oocyte	non_TOP	talin 1
GSOIDT00000083001	1.3106	6.44811	-2.29865	2.20747	none	no	non_oocyte	non_TOP	iq motif containing h
GSOIDT00006224001	0.36601	1.79872	-2.29701	5.91288	none	no	non_oocyte	non_TOP	epidermal retinal dehydrogenase 2
GSOIDT00004099001	0.390697	1.92004	-2.29701	2.02377	none	no	non_oocyte	non_TOP	protein
GSOIDT00008041001	0.213817	1.05057	-2.29673	11.2432	none	no	non_oocyte	non_TOP	unnamed protein product [Oikopleura dioica]
GSOIDT00004267001	0.141361	0.69438	-2.29634	23.4938	none	no	non_oocyte	non_TOP	unnamed protein product [Oikopleura dioica]
GSOIDT00003293001	0.0449361	0.220724	-2.2963	29.176	none	yes	oocyte	non_TOP	methylosome subunit picln
GSOIDT00016103001	0.50775	2.49282	-2.29559	0.582607	none	no	non_oocyte	non_TOP	unnamed protein product [Oikopleura dioica]
GSOIDT00006606001	0.225844	1.10872	-2.2955	2.99586	none	no	non_oocyte	non_TOP	unnamed protein product [Oikopleura dioica]
GSOIDT00002583001	0.0812879	0.398837	-2.29469	11.195	none	no	non_oocyte	non_TOP	protein
GSOIDT00016262001	0.142034	0.696476	-2.29384	4.15997	none	no	non_oocyte	non_TOP	scavenger receptor cysteine-rich protein type 12 precursor
GSOIDT00006218001	0.257288	1.26039	-2.29242	15.2158	none	no	non_oocyte	non_TOP	egf-like domain-containing protein
GSOIDT00015696001	0.223283	1.09297	-2.29131	4.09959	none	no	non_oocyte	non_TOP	oikosin 6d protein
GSOIDT00013010001	0.233361	1.14165	-2.29048	11.3527	none	yes	oocyte	non_TOP	unnamed protein product [Oikopleura dioica]
GSOIDT00009288001	0.271393	1.32496	-2.28749	12.1411	none	no	non_oocyte	non_TOP	af483038_1post-like protein
GSOIDT00005098001	2.04258	9.97003	-2.28721	0.168648	none	no	non_oocyte	non_TOP	unnamed protein product [Oikopleura dioica]
GSOIDT00005808001	0.196889	0.961034	-2.28721	6.46474	none	no	non_oocyte	non_TOP	ankyrin unc44
GSOIDT00003586001	0.378579	1.84773	-2.28709	326.154	down	no	oocyte	non_TOP	novel egf domain containing
GSOIDT00010202001	0.235247	1.14785	-2.28668	10.3437	none	no	non_oocyte	non_TOP	serine threonine-protein kinase nek8
GSOIDT00007339001	9.21962	44.9776	-2.28643	7.92643	none	no	non_oocyte	non_TOP	sperm associated antigen 6
GSOIDT00003429001	0.818774	3.99412	-2.28634	11.9178	down	yes	non_oocyte	non_TOP	unnamed protein product [Oikopleura dioica]
GSOIDT00007005001	0.420233	2.04959	-2.28607	0.946737	none	no	non_oocyte	non_TOP	unnamed protein product [Oikopleura dioica]
GSOIDT00016985001	0.989982	4.81648	-2.2825	3.59781	none	no	non_oocyte	non_TOP	mannose receptor c type 1-like
GSOIDT00002440001	0.548441	2.6668	-2.2817	4.77835	none	no	non_oocyte	non_TOP	unnamed protein product [Oikopleura dioica]
GSOIDT00009355001	0.211473	1.02599	-2.27847	13.9415	none	no	non_oocyte	non_TOP	prenyltransferase
GSOIDT00008067001	0.335995	1.62955	-2.27796	0.801085	none	no	non_oocyte	non_TOP	unnamed protein product [Oikopleura dioica]
GSOIDT00018193001	0.447194	2.16729	-2.27692	2.58593	none	no	non_oocyte	non_TOP	unnamed protein product [Oikopleura dioica]
GSOIDT00017167001	0.514948	2.49486	-2.27646	20.0249	none	no	non_oocyte	non_TOP	unnamed protein product [Oikopleura dioica]
GSOIDT00011181001	1.7665	8.55763	-2.27631	0.0562158	none	no	non_oocyte	non_TOP	unnamed protein product [Oikopleura dioica]
GSOIDT00002622001	0.623019	3.0076	-2.27126	0.47303	none	no	oocyte	non_TOP	serine peptidase kunitz type 1
GSOIDT00000853001	1.42588	6.88071	-2.27071	2.62173	none	no	oocyte	non_TOP	unnamed protein product [Oikopleura dioica]
GSOIDT00015320001	0.368294	1.77358	-2.26774	1.49793	none	no	non_oocyte	non_TOP	unnamed protein product [Oikopleura dioica]
GSOIDT00014206001	0.101656	0.489508	-2.26764	9.39454	none	yes	non_oocyte	non_TOP	pleckstrin homology domain family g (with ef domain) member 5
GSOIDT00011091001	2.60064	12.5159	-2.26683	0.728259	none	yes	non_oocyte	non_TOP	unnamed protein product [Oikopleura dioica]
GSOIDT00013855001	0.386583	1.85725	-2.26432	2.30485	none	no	non_oocyte	non_TOP	pancreatic secretory granule membrane major glycoprotein gp2-like
GSOIDT00012029001	0.626332	3.00806	-2.26384	11.1162	none	no	non_oocyte	non_TOP	unnamed protein product [Oikopleura dioica]
GSOIDT00006416001	0.320162	1.5374	-2.26362	0.394192	none	no	non_oocyte	non_TOP	unnamed protein product [Oikopleura dioica]
GSOIDT00005527001	0.458238	2.20019	-2.26346	3.65403	none	no	non_oocyte	non_TOP	solute carrier family 28 (sodium-coupled nucleoside transporter) member 3
GSOIDT00010649001	85.0979	408.505	-2.26316	1.01189	none	no	non_oocyte	non_TOP	histone h2a
GSOIDT00002206001	1.23045	5.90494	-2.26274	0.337295	none	no	non_oocyte	non_TOP	unnamed protein product [Oikopleura dioica]
GSOIDT00005581001	0.265102	1.27134	-2.26173	2.44399	none	no	non_oocyte	non_TOP	alpha interacting protein isoform cra_a
GSOIDT00007153001	0.231262	1.10872	-2.2613	2.99586	none	no	non_oocyte	non_TOP	monooxygenase
GSOIDT00006533001	3.05443	14.6428	-2.26122	11.4118	none	yes	non_oocyte	non_TOP	leucine rich repeat containing 50
GSOIDT00017299001	0.41822	2.00453	-2.26093	1.38369	none	no	non_oocyte	non_TOP	early growth response 3
GSOIDT00002461001	0.527733	2.52942	-2.26093	1.65561	none	no	non_oocyte	non_TOP	retinal pigment epithelium-specific protein 65kda
GSOIDT00011868001	0.248501	1.19092	-2.26076	4.09959	none	no	non_oocyte	non_TOP	eukaryotic translation initiation factor 2c
GSOIDT00004711001	0.498316	2.38766	-2.26046	1.81328	none	no	non_oocyte	non_TOP	nad-dependent epimerase dehydratase
GSOIDT00007112001	0.378695	1.81426	-2.26027	1.34025	none	no	non_oocyte	non_TOP	type b
GSOIDT00003799001	0.372762	1.78536	-2.25988	22.2324	none	no	non_oocyte	non_TOP	unnamed protein product [Oikopleura dioica]
GSOIDT00000479001	0.0574499	0.275124	-2.2597	27.5458	none	no	oocyte	non_TOP	unnamed protein product [Oikopleura dioica]
GSOIDT00005979001	0.482047	2.30843	-2.25966	1.34025	none	no	non_oocyte	non_TOP	plasma cell-induced resident endoplasmic reticulum
GSOIDT00001701001	0.364114	1.74085	-2.25733	5.39672	none	no	non_oocyte	non_TOP	unnamed protein product [Oikopleura dioica]
GSOIDT00002366001	0.0647309	0.309444	-2.25715	40.6441	none	yes	oocyte	non_TOP	unnamed protein product [Oikopleura dioica]
GSOIDT00006038001	0.55624	2.65816	-2.25665	0.393511	none	no	non_oocyte	non_TOP	unnamed protein product [Oikopleura dioica]
GSOIDT00004644001	0.390397	1.86534	-2.25642	81.6765	down	no	non_oocyte	non_TOP	c-binding protein
GSOIDT00018167001	0.209426	1	-2.25549	0	none	no	non_oocyte	non_TOP	reverse ribonuclease integrase
GSOIDT00005396001	1.08378	5.17319	-2.25498	1.0681	none	no	non_oocyte	non_TOP	sp4 protein
GSOIDT00006373001	0.369938	1.76519	-2.25447	8.98757	none	no	non_oocyte	non_TOP	uronyl-2- partial
GSOIDT00012999001	0.225711	1.07569	-2.25272	4.65146	none	no	non_oocyte	non_TOP	eph receptor tyrosine kinase
GSOIDT00005916001	1.1672	5.56225	-2.25262	1.0249	none	no	non_oocyte	non_TOP	unnamed protein product [Oikopleura dioica]
GSOIDT00000392001	0.387676	1.84726	-2.25246	15.61	none	no	non_oocyte	non_TOP	unnamed protein product [Oikopleura dioica]
GSOIDT00011831001	0.285857	1.36019	-2.25045	1.4054	none	no	non_oocyte	non_TOP	unnamed protein product [Oikopleura dioica]
GSOIDT00004978001	0.16279	0.774411	-2.25009	1.34025	none	no	non_oocyte	non_TOP	fibrinogen-like protein 1 precursor
GSOIDT00005715001	0.0948271	0.451025	-2.24984	64.7607	none	yes	oocyte	non_TOP	probable protein-cysteine n-palmitoyltransferase porcupine
GSOIDT00013230001	0.538174	2.55959	-2.24977	21.6993	down	no	oocyte	non_TOP	glutathione peroxidase 4b
GSOIDT00003145001	0.0849155	0.403544	-2.24863	31.0874	none	yes	oocyte	non_TOP	polymerase iii (dna directed) polypeptide c
GSOIDT00012643001	0.373422	1.77283	-2.24717	1.46161	none	no	non_oocyte	non_TOP	unnamed protein product [Oikopleura dioica]
GSOIDT00010903001	6.82627	32.4026	-2.24694	4.38484	none	no	non_oocyte	non_TOP	protein phosphatase regulatory subunit b alpha isoform
GSOIDT00016868001	0.361774	1.71647	-2.24628	7.53292	none	no	non_oocyte	non_TOP	unnamed protein product [Oikopleura dioica]
GSOIDT00015813001	0.255858	1.21365	-2.24593	5.11564	none	no	non_oocyte	non_TOP	unnamed protein product [Oikopleura dioica]
GSOIDT00007602001	0.183075	0.868274	-2.24572	26.4897	none	no	non_oocyte	non_TOP	benzodiazapine receptor associated protein 1
GSOIDT00003347001	0.334161	1.58461	-2.24551	34.0668	down	no	non_oocyte	non_TOP	unnamed protein product [Oikopleura dioica]
GSOIDT00005643001	0.0639205	0.302907	-2.24452	46.3219	none	yes	oocyte	non_TOP	constitutive coactivator of ppar-gamma-like protein 1
GSOIDT00007955001	0.241325	1.14305	-2.24384	26.8839	down	no	non_oocyte	non_TOP	fibrocystin l
GSOIDT00012210001	0.714851	3.37546	-2.23937	0.157677	none	no	non_oocyte	non_TOP	af374373_2 protein
GSOIDT00012754001	0.583024	2.75283	-2.23929	2.83818	none	no	oocyte	non_TOP	serine threonine kinase 33
GSOIDT00009351001	0.461538	2.1777	-2.23829	10.4855	none	yes	non_oocyte	non_TOP	cubilin (intrinsic factor-cobalamin receptor)
GSOIDT00015963001	0.307806	1.45218	-2.23812	2.83818	none	no	non_oocyte	non_TOP	cytochrome p450
GSOIDT00013271001	0.198725	0.937533	-2.2381	9.30292	none	no	non_oocyte	non_TOP	zinc finger protein 385a
GSOIDT00009591001	0.58931	2.77671	-2.23628	1.65561	none	no	non_oocyte	non_TOP	unnamed protein product [Oikopleura dioica]
GSOIDT00011011001	1.62651	7.6603	-2.23562	0.691846	none	no	non_oocyte	non_TOP	potassium sodium hyperpolarization-activated cyclic nucleotide-gated channel 1
GSOIDT00010582001	0.327782	1.54289	-2.23483	1.60217	none	no	non_oocyte	non_TOP	vacuolar protein sorting-associated protein 4a
GSOIDT00005345001	0.265381	1.24878	-2.23438	8.04151	none	no	non_oocyte	non_TOP	slit homolog 2 isoform 1
GSOIDT00004268001	0.257593	1.21164	-2.2338	14.1121	none	no	oocyte	non_TOP	udp-glucose 4-epimerase
GSOIDT00014689001	0.365518	1.71915	-2.23368	19.0789	down	no	non_oocyte	non_TOP	unnamed protein product [Oikopleura dioica]
GSOIDT00000394001	0.270099	1.26963	-2.23284	3.39005	none	no	non_oocyte	non_TOP	unnamed protein product [Oikopleura dioica]
GSOIDT00015312001	0.229145	1.07633	-2.23179	4.36956	none	no	oocyte	non_TOP	copper transporter
GSOIDT00008562001	0.279892	1.31456	-2.23164	7.17429	none	no	non_oocyte	non_TOP	unnamed protein product [Oikopleura dioica]
GSOIDT00000401001	13.975	65.6186	-2.23126	0.787022	none	no	non_oocyte	non_TOP	unnamed protein product [Oikopleura dioica]
GSOIDT00002568001	0.258334	1.21226	-2.23039	5.83404	none	no	non_oocyte	non_TOP	chymotrypsin-like elastase family member 2a-like
GSOIDT00003320001	0.161666	0.758512	-2.23016	5.28429	none	no	oocyte	non_TOP	unnamed protein product [Oikopleura dioica]
GSOIDT00013845001	0.177725	0.833519	-2.22957	6.52104	none	no	non_oocyte	non_TOP	gypsy polyprotein
GSOIDT00004804001	0.159974	0.749942	-2.22894	16.7137	none	yes	non_oocyte	non_TOP	unnamed protein product [Oikopleura dioica]
GSOIDT00009700001	0.137944	0.646612	-2.22882	5.17064	none	no	non_oocyte	non_TOP	unnamed protein product [Oikopleura dioica]
GSOIDT00012581001	1.39067	6.51383	-2.22773	6.7459	none	no	non_oocyte	non_TOP	unnamed protein product [Oikopleura dioica]
GSOIDT00005818001	0.364121	1.70386	-2.22631	1.81328	none	yes	oocyte	non_TOP	sodium-dependent phosphate transporter 2
GSOIDT00014897001	0.130303	0.60959	-2.22597	9.4606	none	no	non_oocyte	non_TOP	type alpha isoform cra_b
GSOIDT00004532001	0.181513	0.848943	-2.2256	10.6248	none	yes	non_oocyte	non_TOP	mitochondrial ornithine transporter 1
GSOIDT00002643001	0.477295	2.23136	-2.22497	0.47303	none	no	non_oocyte	non_TOP	unnamed protein product [Oikopleura dioica]
GSOIDT00005365001	0.55624	2.59982	-2.22464	0.236515	none	no	non_oocyte	non_TOP	unnamed protein product [Oikopleura dioica]
GSOIDT00007237001	0.143555	0.670346	-2.22331	7.72616	none	yes	oocyte	non_TOP	peptide deformylase
GSOIDT00008550001	0.463841	2.16591	-2.22327	1.23675	none	no	non_oocyte	non_TOP	im:6908808 protein
GSOIDT00016870001	0.155384	0.725442	-2.22302	5.99171	none	no	non_oocyte	non_TOP	unnamed protein product [Oikopleura dioica]
GSOIDT00015532001	0.559923	2.61382	-2.22286	4.65146	none	no	non_oocyte	non_TOP	unnamed protein product [Oikopleura dioica]
GSOIDT00008150001	0.363305	1.69533	-2.22231	1.27445	none	no	non_oocyte	non_TOP	unnamed protein product [Oikopleura dioica]
GSOIDT00009507001	0.237187	1.10633	-2.22168	1.97096	none	no	non_oocyte	non_TOP	unnamed protein product [Oikopleura dioica]
GSOIDT00015924001	0.142034	0.662348	-2.22135	2.12864	none	no	non_oocyte	non_TOP	unnamed protein product [Oikopleura dioica]
GSOIDT00015891001	0.303635	1.41457	-2.21996	1.82065	none	no	non_oocyte	non_TOP	unnamed protein product [Oikopleura dioica]
GSOIDT00017109001	0.429493	2.00084	-2.2199	4.21619	none	no	non_oocyte	non_TOP	unnamed protein product [Oikopleura dioica]
GSOIDT00000340001	0.470098	2.18989	-2.21982	22.2324	down	no	non_oocyte	non_TOP	unnamed protein product [Oikopleura dioica]
GSOIDT00002712001	0.299174	1.39362	-2.21979	21.0498	down	no	oocyte	non_TOP	xylosylprotein beta4-
GSOIDT00011653001	0.33395	1.5551	-2.21931	1.56576	none	no	non_oocyte	non_TOP	solute carrier family member 11
GSOIDT00010062001	0.190408	0.88656	-2.21913	7.35542	none	no	non_oocyte	non_TOP	unnamed protein product [Oikopleura dioica]
GSOIDT00007731001	0.171331	0.797196	-2.21815	9.69712	none	no	oocyte	non_TOP	unnamed protein product [Oikopleura dioica]
GSOIDT00001943001	0.295299	1.37291	-2.21699	3.53206	none	no	non_oocyte	non_TOP	unnamed protein product [Oikopleura dioica]
GSOIDT00011632001	0.259994	1.20823	-2.21635	17.1505	none	yes	oocyte	non_TOP	zinc finger protein 706
GSOIDT00013623001	0.0349597	0.162386	-2.21566	39.3511	none	yes	oocyte	non_TOP	mitochondrial twinkle protein
GSOIDT00000390001	0.372957	1.73132	-2.21479	62.512	down	no	non_oocyte	non_TOP	tropomyosin 1
GSOIDT00016789001	0.207427	0.96073	-2.21153	5.99171	none	no	non_oocyte	non_TOP	atl2 protein
GSOIDT00010179001	1.94129	8.98817	-2.21101	0.109239	none	no	non_oocyte	non_TOP	unnamed protein product [Oikopleura dioica]
GSOIDT00001302001	1.14833	5.31436	-2.21036	59.0499	down	no	oocyte	non_TOP	unnamed protein product [Oikopleura dioica]
GSOIDT00006849001	0.220153	1.01877	-2.21025	1.26141	none	no	non_oocyte	non_TOP	unnamed protein product [Oikopleura dioica]
GSOIDT00018005001	0.158515	0.733068	-2.20932	0.394192	none	no	non_oocyte	non_TOP	cyclin-dependent kinase-like 5
GSOIDT00007105001	0.331838	1.53359	-2.20836	0.449727	none	no	non_oocyte	non_TOP	unnamed protein product [Oikopleura dioica]
GSOIDT00007283001	17.6972	81.7791	-2.20821	0.315353	none	no	oocyte	non_TOP	heat shock transcription y linked 2
GSOIDT00016255001	0.64362	2.97366	-2.20796	4.88798	none	no	non_oocyte	non_TOP	member i
GSOIDT00011437001	0.200791	0.927317	-2.20737	6.62242	none	no	non_oocyte	non_TOP	aryl hydrocarbon receptor nuclear translocator-like 2
GSOIDT00001886001	0.225097	1.03901	-2.20659	9.10697	none	yes	non_oocyte	non_TOP	serine incorporator 5
GSOIDT00003607001	0.379644	1.75119	-2.20562	5.17186	none	no	oocyte	non_TOP	elegans protein partially confirmed by transcript evidence
GSOIDT00007098001	0.262013	1.20835	-2.20532	6.7801	none	no	non_oocyte	non_TOP	chondroitin sulfate proteoglycan 4
GSOIDT00001188001	0.11899	0.548289	-2.20409	45.4109	none	no	oocyte	non_TOP	zcchc8 protein
GSOIDT00012951001	0.198822	0.916	-2.20387	31.2988	none	yes	oocyte	non_TOP	u6 snrna-associated sm-like protein lsm2
GSOIDT00013294001	0.272601	1.2547	-2.20249	3.76646	none	yes	non_oocyte	non_TOP	unnamed protein product [Oikopleura dioica]
GSOIDT00005886001	0.361074	1.65974	-2.20059	0.787022	none	no	non_oocyte	non_TOP	cell adhesion molecule
GSOIDT00004586001	0.178548	0.820696	-2.20054	0.709545	none	no	non_oocyte	non_TOP	unnamed protein product [Oikopleura dioica]
GSOIDT00015802001	0.287693	1.32174	-2.19984	0.94606	none	no	non_oocyte	non_TOP	ubiquitin specific protease 41
GSOIDT00014425001	0.139088	0.63847	-2.19862	6.22823	none	no	non_oocyte	non_TOP	unnamed protein product [Oikopleura dioica]
GSOIDT00009600001	0.110147	0.505379	-2.19794	19.0789	none	no	oocyte	non_TOP	prominin- splice variant
GSOIDT00000797001	0.258322	1.18509	-2.19775	2.36515	none	no	non_oocyte	non_TOP	unnamed protein product [Oikopleura dioica]
GSOIDT00015748001	0.517549	2.37251	-2.19665	1.65561	none	no	non_oocyte	non_TOP	unnamed protein product [Oikopleura dioica]
GSOIDT00016298001	0.308905	1.41605	-2.19663	2.12864	none	no	non_oocyte	non_TOP	unnamed protein product [Oikopleura dioica]
GSOIDT00006836001	0.220477	1.01004	-2.19571	3.0747	none	no	non_oocyte	non_TOP	upf0605 protein fam166b
GSOIDT00004552001	0.162014	0.742155	-2.19561	21.9171	none	no	non_oocyte	non_TOP	na(+) h(+) exchange regulatory cofactor nhe-rf3
GSOIDT00007614001	0.0799306	0.365822	-2.19432	26.2537	none	yes	oocyte	non_TOP	unnamed protein product [Oikopleura dioica]
GSOIDT00010797001	0.169934	0.77767	-2.19419	7.17429	none	no	non_oocyte	non_TOP	argonaute 1
GSOIDT00000945001	0.0889819	0.407049	-2.19362	14.6161	none	yes	oocyte	non_TOP	rna exonuclease 4
GSOIDT00014790001	0.372876	1.70448	-2.19256	5.79023	none	no	non_oocyte	non_TOP	unnamed protein product [Oikopleura dioica]
GSOIDT00013697001	0.726509	3.32034	-2.19228	10.8009	none	yes	non_oocyte	non_TOP	isoform cra_a
GSOIDT00001760001	0.571189	2.60936	-2.19165	7.19563	none	yes	non_oocyte	non_TOP	unnamed protein product [Oikopleura dioica]
GSOIDT00006384001	0.943757	4.31126	-2.19162	1.01189	none	no	non_oocyte	non_TOP	tyrosine aminotransferase
GSOIDT00000438001	3.25506	14.8673	-2.19139	0.224863	none	yes	non_oocyte	non_TOP	unnamed protein product [Oikopleura dioica]
GSOIDT00014613001	0.0912764	0.416645	-2.19051	12.3776	none	yes	non_oocyte	non_TOP	unnamed protein product [Oikopleura dioica]
GSOIDT00012767001	0.335236	1.52849	-2.18886	0.157677	none	no	non_oocyte	non_TOP	unnamed protein product [Oikopleura dioica]
GSOIDT00001536001	0.257326	1.17241	-2.18781	3.31121	none	no	non_oocyte	non_TOP	unnamed protein product [Oikopleura dioica]
GSOIDT00008994001	0.196016	0.893046	-2.18776	3.67771	none	no	non_oocyte	non_TOP	zgc:172158 protein
GSOIDT00009191001	0.33946	1.5452	-2.18648	3.93511	none	no	non_oocyte	non_TOP	oikosin 6a protein
GSOIDT00002324001	7.89854	35.948	-2.18625	0.709545	none	no	non_oocyte	non_TOP	cation sperm associated 1
GSOIDT00003987001	0.462041	2.10274	-2.18618	0.94606	none	no	non_oocyte	non_TOP	kelch-like 9
GSOIDT00004788001	0.233574	1.06259	-2.18563	1.34025	none	no	non_oocyte	non_TOP	type a von willebrand factor domain-containing protein
GSOIDT00000640001	4.39843	19.9959	-2.18465	2.30485	none	no	oocyte	non_TOP	unnamed protein product [Oikopleura dioica]
GSOIDT00001170001	0.0413733	0.188062	-2.18443	101.938	none	yes	oocyte	non_TOP	unnamed protein product [Oikopleura dioica]
GSOIDT00005998001	0.319961	1.45265	-2.18272	1.57404	none	no	non_oocyte	non_TOP	unnamed protein product [Oikopleura dioica]
GSOIDT00017720001	0.133547	0.606304	-2.1827	13.5602	none	no	non_oocyte	non_TOP	horma domain-containing protein 2-like isoform 1
GSOIDT00007053001	0.133063	0.604071	-2.18261	4.44105	none	no	non_oocyte	non_TOP	cell cycle related kinase isoform 1
GSOIDT00000195001	0.250616	1.13743	-2.18223	5.59752	none	no	non_oocyte	non_TOP	unnamed protein product [Oikopleura dioica]
GSOIDT00006930001	0.189106	0.858083	-2.18193	1.49793	none	no	non_oocyte	non_TOP	unnamed protein product [Oikopleura dioica]
GSOIDT00005801001	0.273277	1.23936	-2.18116	2.75934	none	no	non_oocyte	non_TOP	unnamed protein product [Oikopleura dioica]
GSOIDT00000270001	0.142107	0.643782	-2.17959	31.7157	none	yes	oocyte	non_TOP	unnamed protein product [Oikopleura dioica]
GSOIDT00007232001	1.22021	5.52765	-2.17953	33.9793	down	yes	oocyte	non_TOP	coiled-coil domain containing 40
GSOIDT00006609001	0.219858	0.99561	-2.17901	15.7677	none	no	non_oocyte	non_TOP	unnamed protein product [Oikopleura dioica]
GSOIDT00013637001	0.0981902	0.444597	-2.17885	9.53944	none	yes	non_oocyte	non_TOP	unnamed protein product [Oikopleura dioica]
GSOIDT00014374001	0.231262	1.04692	-2.17856	2.51249	none	no	non_oocyte	non_TOP	carbohydrate kinase
GSOIDT00016411001	0.449611	2.03464	-2.17802	11.5805	down	no	oocyte	non_TOP	transmembrane protein 120b
GSOIDT00004799001	0.319006	1.443	-2.17741	12.1255	none	no	non_oocyte	non_TOP	unnamed protein product [Oikopleura dioica]
GSOIDT00003004001	0.88264	3.99001	-2.17649	0	none	no	non_oocyte	non_TOP	cre-nas-14 protein
GSOIDT00016938001	0.245872	1.11014	-2.17476	4.02076	none	no	non_oocyte	non_TOP	unnamed protein product [Oikopleura dioica]
GSOIDT00002199001	0.268345	1.21129	-2.17438	4.25727	none	no	non_oocyte	non_TOP	natriuretic peptide receptor c guanylate cyclase c (atrionatriuretic peptide receptor c)
GSOIDT00014712001	0.118385	0.533981	-2.1733	19.7884	none	yes	oocyte	non_TOP	acyl- synthetase short-chain family member 1
GSOIDT00017104001	0.406074	1.83139	-2.17312	1.41909	none	no	non_oocyte	non_TOP	heat shock protein 70
GSOIDT00003499001	0.216597	0.976735	-2.17296	2.36515	none	no	non_oocyte	non_TOP	galactose-3-o-sulfotransferase 1
GSOIDT00004937001	0.162716	0.733491	-2.17242	2.20747	none	no	non_oocyte	non_TOP	carbohydrate (keratan sulfate gal-6) sulfotransferase 1
GSOIDT00005500001	0.309636	1.3934	-2.16996	1.27445	none	no	non_oocyte	non_TOP	unnamed protein product [Oikopleura dioica]
GSOIDT00008554001	0.704536	3.16673	-2.16825	4.25727	none	no	non_oocyte	non_TOP	rhamnose binding lectin
GSOIDT00010177001	0.171327	0.769741	-2.16762	9.93363	none	no	non_oocyte	non_TOP	unnamed protein product [Oikopleura dioica]
GSOIDT00010376001	0.106659	0.479129	-2.16741	16.5275	none	no	oocyte	non_TOP	unnamed protein product [Oikopleura dioica]
GSOIDT00003617001	0.828291	3.71916	-2.16677	0.168648	none	no	non_oocyte	non_TOP	unnamed protein product [Oikopleura dioica]
GSOIDT00009985001	0.377383	1.6943	-2.16659	11.974	none	no	oocyte	non_TOP	unnamed protein product [Oikopleura dioica]
GSOIDT00013512001	4.45709	20.0058	-2.16625	3.76646	none	yes	oocyte	non_TOP	unnamed protein product [Oikopleura dioica]
GSOIDT00006360001	0.323824	1.45345	-2.1662	1.01189	none	no	non_oocyte	non_TOP	unnamed protein product [Oikopleura dioica]
GSOIDT00005071001	0.245814	1.10302	-2.16581	3.03566	none	no	non_oocyte	non_TOP	unnamed protein product [Oikopleura dioica]
GSOIDT00013797001	0.13766	0.617657	-2.1657	3.31673	none	no	non_oocyte	non_TOP	unnamed protein product [Oikopleura dioica]
GSOIDT00005924001	0.249625	1.11952	-2.16504	4.25727	none	no	non_oocyte	non_TOP	unnamed protein product [Oikopleura dioica]
GSOIDT00014778001	4.8502	21.7519	-2.16502	0.145652	none	no	non_oocyte	non_TOP	unnamed protein product [Oikopleura dioica]
GSOIDT00008435001	0.307897	1.38068	-2.16486	2.19242	none	no	non_oocyte	non_TOP	unnamed protein product [Oikopleura dioica]
GSOIDT00006078001	0.301949	1.35375	-2.16458	0.157677	none	no	non_oocyte	non_TOP	unnamed protein product [Oikopleura dioica]
GSOIDT00010041001	0.200411	0.898504	-2.16457	4.7701	none	no	oocyte	non_TOP	cell division cycle protein 23 homolog
GSOIDT00009881001	0.329783	1.47847	-2.16452	1.0249	none	no	non_oocyte	non_TOP	unnamed protein product [Oikopleura dioica]
GSOIDT00014595001	0.991725	4.44415	-2.16389	4.15997	none	no	non_oocyte	non_TOP	unnamed protein product [Oikopleura dioica]
GSOIDT00000008001	0.407463	1.82329	-2.1618	3.03566	none	no	non_oocyte	non_TOP	long-chain specific acyl- mitochondrial precursor
GSOIDT00009792001	0.204536	0.915155	-2.16166	22.3113	down	yes	oocyte	non_TOP	collagen alpha-1 chain precursor
GSOIDT00008202001	1.73517	7.76332	-2.16159	3.23237	none	yes	non_oocyte	non_TOP	ankyrin partial
GSOIDT00007476001	0.171042	0.76434	-2.15987	6.54358	none	no	non_oocyte	non_TOP	troponin fast isoform 2
GSOIDT00015658001	0.271393	1.21258	-2.15962	2.75934	none	no	non_oocyte	non_TOP	cg10623-pa
GSOIDT00011254001	0.518788	2.31727	-2.15921	2.60167	none	no	non_oocyte	non_TOP	kin of irre-like protein 1-like
GSOIDT00005111001	0.283582	1.26613	-2.15858	2.1362	none	no	non_oocyte	non_TOP	death-associated protein kinase 1
GSOIDT00017091001	0.89448	3.99001	-2.15727	0	none	no	non_oocyte	non_TOP	af374373_2 protein
GSOIDT00007858001	0.89448	3.99001	-2.15727	0.168648	none	yes	non_oocyte	non_TOP	unnamed protein product [Oikopleura dioica]
GSOIDT00012770001	0.89448	3.99001	-2.15727	0	none	no	non_oocyte	non_TOP	unnamed protein product [Oikopleura dioica]
GSOIDT00002120001	1.15819	5.16567	-2.15708	17.3444	down	no	non_oocyte	non_TOP	unnamed protein product [Oikopleura dioica]
GSOIDT00009552001	0.258322	1.15204	-2.15695	4.65146	none	no	non_oocyte	non_TOP	metalloproteinase -like
GSOIDT00007764001	0.216597	0.965956	-2.15695	5.43985	none	no	non_oocyte	non_TOP	unnamed protein product [Oikopleura dioica]
GSOIDT00003616001	1.51056	6.73479	-2.15655	0.036413	none	no	non_oocyte	non_TOP	unnamed protein product [Oikopleura dioica]
GSOIDT00006252001	0.331838	1.47914	-2.15621	0.562158	none	yes	non_oocyte	non_TOP	carbohydrate sulfotransferase 11
GSOIDT00005260001	0.326214	1.45345	-2.1556	1.71141	none	no	non_oocyte	non_TOP	unnamed protein product [Oikopleura dioica]
GSOIDT00015938001	0.61374	2.73319	-2.15489	0.867222	none	no	non_oocyte	non_TOP	neurogenic locus notch homolog protein 1
GSOIDT00001477001	0.362695	1.61442	-2.15418	7.33197	none	no	oocyte	non_TOP	tubulin tyrosine ligase-like member 5
GSOIDT00018155001	0.433828	1.93017	-2.15353	3.67771	none	yes	non_oocyte	non_TOP	golgi associated pdz and coiled-coil motif containing
GSOIDT00005152001	0.223549	0.994571	-2.15348	35.2407	none	no	oocyte	non_TOP	light polypeptide slow
GSOIDT00012467001	0.0950787	0.42285	-2.15295	58.1272	none	yes	oocyte	non_TOP	deoxyhypusine hydroxylase
GSOIDT00008511001	0.625502	2.78079	-2.15241	4.25727	none	no	non_oocyte	non_TOP	chitin synthase isoform b
GSOIDT00017500001	1.36607	6.07275	-2.15232	0.236515	none	no	non_oocyte	non_TOP	unnamed protein product [Oikopleura dioica]
GSOIDT00016657001	0.372158	1.65438	-2.15231	1.73444	none	no	non_oocyte	non_TOP	unnamed protein product [Oikopleura dioica]
GSOIDT00006180001	0.231262	1.02762	-2.15171	0.327717	none	no	non_oocyte	non_TOP	unnamed protein product [Oikopleura dioica]
GSOIDT00004400001	0.0427708	0.19002	-2.15146	72.4622	none	yes	oocyte	non_TOP	quiescin q6 sulfhydryl oxidase 2
GSOIDT00015182001	0.410234	1.82197	-2.15098	3.94192	none	yes	non_oocyte	non_TOP	unnamed protein product [Oikopleura dioica]
GSOIDT00012654001	0.251067	1.11472	-2.15053	1.10374	none	no	non_oocyte	non_TOP	unnamed protein product [Oikopleura dioica]
GSOIDT00016839001	0.407463	1.80892	-2.15038	5.05943	none	no	non_oocyte	non_TOP	unnamed protein product [Oikopleura dioica]
GSOIDT00008908001	0.84286	3.73989	-2.14963	3.42917	none	yes	non_oocyte	non_TOP	acidic mammalian chitinase
GSOIDT00016263001	0.984434	4.3679	-2.14957	10.4855	none	no	oocyte	non_TOP	dna dependent atpase
GSOIDT00016385001	0.413749	1.83553	-2.14937	0.630707	none	no	non_oocyte	non_TOP	unnamed protein product [Oikopleura dioica]
GSOIDT00000329001	0.0991719	0.439927	-2.14926	13.9544	none	no	oocyte	non_TOP	coiled-coil domain-containing protein 6
GSOIDT00005933001	0.461438	2.04597	-2.14858	8.71346	none	no	non_oocyte	non_TOP	unnamed protein product [Oikopleura dioica]
GSOIDT00008113001	0.305054	1.35115	-2.14706	2.75934	none	no	non_oocyte	non_TOP	serine proteases and ovochymase regions
GSOIDT00009254001	0.711946	3.15311	-2.14694	1.68648	none	no	non_oocyte	non_TOP	unnamed protein product [Oikopleura dioica]
GSOIDT00001083001	0.600665	2.65816	-2.1458	0.168648	none	yes	non_oocyte	non_TOP	unnamed protein product [Oikopleura dioica]
GSOIDT00017971001	0.121919	0.539256	-2.14505	17.8175	none	no	oocyte	non_TOP	ccch zinc finger protein
GSOIDT00004195001	0.949284	4.19684	-2.14439	13.0421	down	yes	non_oocyte	non_TOP	unnamed protein product [Oikopleura dioica]
GSOIDT00001547001	0.22619	1	-2.14439	0.394192	none	no	non_oocyte	non_TOP	unnamed protein product [Oikopleura dioica]
GSOIDT00010689001	0.335995	1.4853	-2.14424	0.94606	none	no	non_oocyte	non_TOP	unnamed protein product [Oikopleura dioica]
GSOIDT00005310001	0.521456	2.30406	-2.14356	1.41909	none	no	non_oocyte	non_TOP	unnamed protein product [Oikopleura dioica]
GSOIDT00008556001	0.378498	1.67233	-2.1435	10.9621	none	no	non_oocyte	non_TOP	udp-gal:beta c beta - polypeptide 2
GSOIDT00002229001	0.393518	1.73773	-2.1427	2.20747	none	yes	non_oocyte	non_TOP	isoform b
GSOIDT00003989001	0.340258	1.50103	-2.14125	1.57677	none	no	non_oocyte	non_TOP	claudin 19
GSOIDT00014310001	0.424913	1.8743	-2.14111	1.18258	none	no	non_oocyte	non_TOP	unnamed protein product [Oikopleura dioica]
GSOIDT00013099001	0.965419	4.257	-2.14061	2.64214	none	no	non_oocyte	non_TOP	unnamed protein product [Oikopleura dioica]
GSOIDT00004035001	0.143555	0.632848	-2.14026	8.65724	none	no	oocyte	non_TOP	nucleoside transporter
GSOIDT00002887001	0.0763374	0.336525	-2.14025	20.4064	none	no	non_oocyte	non_TOP	zinc finger protein 37 homolog
GSOIDT00011617001	0.22957	1.01201	-2.14022	18.5512	none	yes	non_oocyte	non_TOP	short-chain dehydrogenase reductase sdr
GSOIDT00000953001	3.49223	15.3806	-2.13889	0.728259	none	no	non_oocyte	non_TOP	protein phosphatase catalytic alpha isoform
GSOIDT00007038001	0.40754	1.7948	-2.1388	12.2988	none	no	non_oocyte	non_TOP	elegans protein confirmed by transcript evidence
GSOIDT00016664001	33.1428	145.943	-2.13863	0.168648	none	no	non_oocyte	non_TOP	histone
GSOIDT00003234001	0.177821	0.782831	-2.13828	5.91288	none	yes	non_oocyte	non_TOP	leucine-rich repeat-containing protein 51
GSOIDT00003135001	0.314544	1.3844	-2.13793	6.63347	none	no	oocyte	non_TOP	unnamed protein product [Oikopleura dioica]
GSOIDT00012994001	0.324034	1.42603	-2.13779	41.3113	down	yes	non_oocyte	non_TOP	protein binding
GSOIDT00005344001	0.231558	1.01887	-2.13752	1.10374	none	no	non_oocyte	non_TOP	kiaa0789 gene product-like protein
GSOIDT00009878001	0.600665	2.64277	-2.13742	0.509781	none	no	non_oocyte	non_TOP	variable lymphocyte receptor a
GSOIDT00002200001	0.166623	0.733068	-2.13736	1.57677	none	no	non_oocyte	non_TOP	unnamed protein product [Oikopleura dioica]
GSOIDT00015631001	0.19431	0.854715	-2.13708	6.85894	none	no	non_oocyte	non_TOP	protease m1 zinc metalloprotease
GSOIDT00011351001	0.308905	1.35872	-2.13701	1.41909	none	no	non_oocyte	non_TOP	unnamed protein product [Oikopleura dioica]
GSOIDT00008848001	7.32884	32.2265	-2.13659	11.6929	down	yes	non_oocyte	non_TOP	ca++ plasma membrane 3-like isoform 1
GSOIDT00009746001	0.455233	2.00136	-2.1363	1.18053	none	no	non_oocyte	non_TOP	unnamed protein product [Oikopleura dioica]
GSOIDT00002459001	0.323824	1.42295	-2.1356	3.02228	none	yes	non_oocyte	non_TOP	cd63 antigen
GSOIDT00013120001	0.730658	3.20806	-2.13444	2.69836	none	no	non_oocyte	non_TOP	unnamed protein product [Oikopleura dioica]
GSOIDT00018173001	0.413974	1.81475	-2.13216	0.630707	none	yes	non_oocyte	non_TOP	unnamed protein product [Oikopleura dioica]
GSOIDT00004304001	0.395447	1.73344	-2.13208	0.236515	none	no	non_oocyte	non_TOP	unnamed protein product [Oikopleura dioica]
GSOIDT00007419001	1.30081	5.69809	-2.13107	1.46161	none	no	non_oocyte	non_TOP	unnamed protein product [Oikopleura dioica]
GSOIDT00009207001	0.28206	1.23485	-2.13026	16.4772	down	no	non_oocyte	non_TOP	solute carrier family 4 (anion exchanger) member 8
GSOIDT00005767001	0.366497	1.60402	-2.12982	1.26141	none	no	non_oocyte	non_TOP	potassium subfamily member 5
GSOIDT00008108001	0.185604	0.812304	-2.12979	4.57262	none	no	non_oocyte	non_TOP	unnamed protein product [Oikopleura dioica]
GSOIDT00016557001	0.0409559	0.17924	-2.12975	29.2885	none	yes	oocyte	non_TOP	las1-like ( cerevisiae)
GSOIDT00012425001	0.273873	1.19857	-2.12973	6.85894	none	yes	non_oocyte	non_TOP	grainyhead-like 1
GSOIDT00010506001	1.87194	8.18904	-2.12916	2.75934	none	no	non_oocyte	non_TOP	arylsulfatase i
GSOIDT00006156001	0.242599	1.06098	-2.12875	11.2152	none	no	non_oocyte	non_TOP	unnamed protein product [Oikopleura dioica]
GSOIDT00005362001	0.385272	1.68418	-2.1281	1.675	none	no	non_oocyte	non_TOP	unnamed protein product [Oikopleura dioica]
GSOIDT00006144001	0.612038	2.67547	-2.1281	10.4855	none	no	non_oocyte	non_TOP	unnamed protein product [Oikopleura dioica]
GSOIDT00003216001	0.235627	1.02969	-2.12764	3.15353	none	no	non_oocyte	non_TOP	unnamed protein product [Oikopleura dioica]
GSOIDT00015140001	0.211473	0.923729	-2.127	5.51868	none	yes	non_oocyte	non_TOP	unnamed protein product [Oikopleura dioica]
GSOIDT00010006001	0.140545	0.613483	-2.12599	10.3777	none	no	oocyte	non_TOP	resistance to inhibitors of cholinesterase 8 homolog a
GSOIDT00015692001	0.374493	1.63466	-2.12598	50.22	down	no	non_oocyte	non_TOP	kinesin k39
GSOIDT00004588001	0.291877	1.27376	-2.12566	17.7386	down	no	oocyte	non_TOP	gamma-glutamyltransferase 1
GSOIDT00005197001	0.88264	3.84983	-2.1249	0.168648	none	no	non_oocyte	non_TOP	unnamed protein product [Oikopleura dioica]
GSOIDT00016042001	0.846338	3.69099	-2.1247	11.3527	none	yes	oocyte	non_TOP	unnamed protein product [Oikopleura dioica]
GSOIDT00006764001	0.301876	1.31652	-2.1247	2.36515	none	yes	non_oocyte	non_TOP	alpha-carbonic anhydrase
GSOIDT00014641001	0.169585	0.739523	-2.12458	22.3901	none	no	oocyte	non_TOP	unnamed protein product [Oikopleura dioica]
GSOIDT00006548001	0.223528	0.974622	-2.12439	2.52283	none	no	non_oocyte	non_TOP	plectin-1 (plectin-6)
GSOIDT00017176001	0.628995	2.7425	-2.12437	0.224863	none	yes	oocyte	non_TOP	unnamed protein product [Oikopleura dioica]
GSOIDT00006149001	0.231368	1.0081	-2.12338	7.25313	none	no	non_oocyte	non_TOP	hexosaminidase a (alpha polypeptide)
GSOIDT00010157001	0.984642	4.28872	-2.12288	3.23237	none	no	non_oocyte	non_TOP	unnamed protein product [Oikopleura dioica]
GSOIDT00008616001	5.31314	23.1275	-2.12197	0.112432	none	no	oocyte	non_TOP	unnamed protein product [Oikopleura dioica]
GSOIDT00015373001	0.33395	1.45345	-2.12178	1.23675	none	no	non_oocyte	non_TOP	rho guanine nucleotide exchange factor 4-like
GSOIDT00005848001	0.458238	1.99314	-2.12088	4.49727	none	no	non_oocyte	non_TOP	unnamed protein product [Oikopleura dioica]
GSOIDT00002796001	21.2096	92.2509	-2.12085	1.29296	none	no	oocyte	non_TOP	rna recognition motif-containing protein
GSOIDT00017257001	0.114785	0.498691	-2.11921	10.6248	none	no	oocyte	non_TOP	unnamed protein product [Oikopleura dioica]
GSOIDT00010491001	0.888213	3.85847	-2.11905	20.8922	down	no	non_oocyte	non_TOP	loc494753 partial
GSOIDT00017852001	0.271393	1.17847	-2.11847	2.75934	none	yes	non_oocyte	non_TOP	unnamed protein product [Oikopleura dioica]
GSOIDT00004858001	0.398537	1.72846	-2.1167	3.54773	none	no	oocyte	non_TOP	unnamed protein product [Oikopleura dioica]
GSOIDT00012063001	0.567862	2.46239	-2.11645	0.843238	none	no	non_oocyte	non_TOP	unnamed protein product [Oikopleura dioica]
GSOIDT00014438001	0.123124	0.533643	-2.11576	2.36107	none	no	non_oocyte	non_TOP	phosphatase and actin regulator 2
GSOIDT00002377001	0.426181	1.84677	-2.11546	173.523	down	yes	oocyte	non_TOP	glyceraldehyde-3-phosphate dehydrogenase
GSOIDT00002398001	0.320205	1.38711	-2.11501	18.2905	down	no	non_oocyte	non_TOP	sfrs protein kinase 1-like
GSOIDT00016726001	0.458784	1.98679	-2.11456	0.145652	none	no	non_oocyte	non_TOP	unnamed protein product [Oikopleura dioica]
GSOIDT00013758001	0.489225	2.118	-2.11413	0.551868	none	no	non_oocyte	non_TOP	unnamed protein product [Oikopleura dioica]
GSOIDT00007328001	0.278569	1.20472	-2.11259	3.14809	none	yes	non_oocyte	non_TOP	ccdc81 protein
GSOIDT00000984001	1.16969	5.05835	-2.11254	6.88205	none	no	non_oocyte	non_TOP	NA
GSOIDT00017354001	0.276286	1.19478	-2.11251	3.38641	none	no	non_oocyte	non_TOP	protein lap4
GSOIDT00014288001	0.628441	2.71627	-2.11178	9.05075	none	no	non_oocyte	non_TOP	unnamed protein product [Oikopleura dioica]
GSOIDT00014392001	0.513112	2.21707	-2.11131	1.49793	none	no	non_oocyte	non_TOP	unnamed protein product [Oikopleura dioica]
GSOIDT00013879001	0.266009	1.1492	-2.11108	1.89212	none	no	non_oocyte	non_TOP	gene model 996
GSOIDT00003280001	0.200791	0.866474	-2.10946	4.7303	none	no	non_oocyte	non_TOP	ankyrin repeat and socs box-containing 14
GSOIDT00012327001	0.147443	0.635868	-2.10857	15.7404	none	yes	oocyte	non_TOP	mitochondrial uncharacterized protein
GSOIDT00012816001	0.355275	1.532	-2.10841	2.18478	none	no	non_oocyte	non_TOP	protocadherin 10-like protein
GSOIDT00000439001	0.517934	2.23136	-2.10708	0.47303	none	no	non_oocyte	non_TOP	tubulin polyglutamylase ttll13-like
GSOIDT00006241001	0.152536	0.65702	-2.10679	8.4357	none	yes	non_oocyte	non_TOP	unnamed protein product [Oikopleura dioica]
GSOIDT00001320001	0.863572	3.71916	-2.10659	0.224863	none	no	non_oocyte	non_TOP	unnamed protein product [Oikopleura dioica]
GSOIDT00004096001	0.2177	0.937533	-2.10653	11.1162	none	no	non_oocyte	non_TOP	pol protein
GSOIDT00001303001	0.510713	2.19918	-2.10638	4.44105	none	no	non_oocyte	non_TOP	lysosomal alpha-glucosidase
GSOIDT00012331001	0.89448	3.84983	-2.10567	0	none	no	non_oocyte	non_TOP	unnamed protein product [Oikopleura dioica]
GSOIDT00007831001	0.13751	0.59181	-2.1056	627.177	down	yes	oocyte	TOP	ribosomal protein l35a
GSOIDT00009175001	4.75519	20.4518	-2.10465	0.393511	none	no	non_oocyte	non_TOP	unnamed protein product [Oikopleura dioica]
GSOIDT00017785001	0.433828	1.86511	-2.10406	0.47303	none	no	non_oocyte	non_TOP	thioredoxin
GSOIDT00005824001	0.340258	1.46039	-2.10165	0.94606	none	no	non_oocyte	non_TOP	unnamed protein product [Oikopleura dioica]
GSOIDT00004077001	0.830554	3.5633	-2.10107	543.512	down	no	non_oocyte	non_TOP	unnamed protein product [Oikopleura dioica]
GSOIDT00002506001	0.212298	0.910765	-2.10099	14.7286	none	no	non_oocyte	non_TOP	inositol -trisphosphate 3-kinase c
GSOIDT00003076001	0.0605636	0.259671	-2.10016	27.0912	none	no	oocyte	non_TOP	unnamed protein product [Oikopleura dioica]
GSOIDT00004438001	0.0949705	0.407167	-2.10007	23.4864	none	yes	oocyte	non_TOP	alkb homolog
GSOIDT00001389001	0.288936	1.23869	-2.09999	2.12864	none	no	non_oocyte	non_TOP	unnamed protein product [Oikopleura dioica]
GSOIDT00016879001	0.340258	1.45791	-2.0992	2.28631	none	no	non_oocyte	non_TOP	unnamed protein product [Oikopleura dioica]
GSOIDT00001407001	3.00141	12.8549	-2.09861	0.618374	none	no	non_oocyte	non_TOP	unnamed protein product [Oikopleura dioica]
GSOIDT00006639001	0.384119	1.64512	-2.09857	0.327717	none	no	non_oocyte	non_TOP	unnamed protein product [Oikopleura dioica]
GSOIDT00013867001	0.625768	2.6796	-2.09832	4.49379	none	no	non_oocyte	non_TOP	unnamed protein product [Oikopleura dioica]
GSOIDT00003362001	0.0692123	0.296345	-2.09818	10.0913	none	yes	non_oocyte	non_TOP	neuronal calcium sensor 1
GSOIDT00007770001	0.179914	0.770276	-2.09807	12.7718	none	no	oocyte	non_TOP	giy-yig domain-containing
GSOIDT00013321001	0.394874	1.69038	-2.09788	11.974	none	no	non_oocyte	non_TOP	unnamed protein product [Oikopleura dioica]
GSOIDT00013733001	0.18143	0.7766	-2.09776	3.14809	none	no	oocyte	non_TOP	unnamed protein product [Oikopleura dioica]
GSOIDT00002370001	0.128874	0.551485	-2.09736	16.3195	none	no	non_oocyte	non_TOP	myosin light chain 5 (myosin regulatory light chain 5) (superfast myosin regulatory light chain 2) ( -2)
GSOIDT00000923001	0.980479	4.19456	-2.09696	16.1339	down	yes	oocyte	non_TOP	tetratricopeptide repeat domain 16
GSOIDT00015935001	0.214861	0.917245	-2.0939	3.7054	none	yes	non_oocyte	non_TOP	oxysterols receptor lxr-alpha
GSOIDT00016775001	0.768042	3.27459	-2.09206	0.394192	none	yes	non_oocyte	non_TOP	NA
GSOIDT00008351001	0.602328	2.5674	-2.09169	31.762	down	yes	oocyte	non_TOP	iq and ubiquitin-like domain-containing protein
GSOIDT00002339001	0.266713	1.13649	-2.09122	1.89347	none	no	oocyte	non_TOP	endou protein
GSOIDT00003947001	0.540973	2.30406	-2.09055	0.582607	none	no	non_oocyte	non_TOP	unnamed protein product [Oikopleura dioica]
GSOIDT00006623001	0.115581	0.491965	-2.08965	27.8299	none	yes	oocyte	non_TOP	probable o-sialoglycoprotein endopeptidase
GSOIDT00006619001	0.233102	0.991808	-2.0891	394.935	down	yes	oocyte	TOP	elongation factor 1 alpha
GSOIDT00005037001	0.0771201	0.327994	-2.08849	12.7048	none	no	non_oocyte	non_TOP	g protein complex alpha subunit
GSOIDT00010334001	0.235845	1.00284	-2.08818	44.4648	down	yes	non_oocyte	non_TOP	ciliary rootlet coiled- rootletin
GSOIDT00014387001	0.311461	1.32315	-2.08686	3.78424	none	no	non_oocyte	non_TOP	nematode astacin protease 4
GSOIDT00016885001	0.433828	1.84278	-2.08669	1.34918	none	no	non_oocyte	non_TOP	unnamed protein product [Oikopleura dioica]
GSOIDT00007647001	0.130701	0.554871	-2.08588	985.014	down	yes	oocyte	TOP	guanine nucleotide binding protein (g protein) beta polypeptide 2-like 1
GSOIDT00017408001	0.324918	1.37934	-2.08583	30.1162	down	no	non_oocyte	non_TOP	unnamed protein product [Oikopleura dioica]
GSOIDT00011271001	0.273277	1.16	-2.08568	3.39005	none	no	non_oocyte	non_TOP	met proto-oncogene precursor
GSOIDT00013157001	0.486083	2.06317	-2.08559	32.0872	down	no	oocyte	non_TOP	elegans protein partially confirmed by transcript evidence
GSOIDT00015858001	0.326527	1.38565	-2.08528	3.23237	none	no	non_oocyte	non_TOP	unnamed protein product [Oikopleura dioica]
GSOIDT00004696001	0.1903	0.807245	-2.08473	4.57262	none	no	non_oocyte	non_TOP	unnamed protein product [Oikopleura dioica]
GSOIDT00008654001	0.55624	2.35754	-2.0835	0.655433	none	yes	non_oocyte	non_TOP	unnamed protein product [Oikopleura dioica]
GSOIDT00012451001	2.43452	10.3157	-2.08313	1.91134	none	no	oocyte	non_TOP	ef-hand calcium binding domain 3
GSOIDT00007247001	0.305387	1.29391	-2.08303	1.96755	none	no	non_oocyte	non_TOP	unnamed protein product [Oikopleura dioica]
GSOIDT00006637001	0.335995	1.42349	-2.08292	0.867222	none	yes	non_oocyte	non_TOP	cre-dig-1 protein
GSOIDT00016832001	0.448959	1.90189	-2.08278	4.94699	none	no	non_oocyte	non_TOP	unnamed protein product [Oikopleura dioica]
GSOIDT00002341001	0.326845	1.38443	-2.08261	33.5851	down	yes	non_oocyte	non_TOP	pancreatic secretory granule membrane major glycoprotein gp2-like
GSOIDT00002233001	1.31591	5.57372	-2.08258	0	none	no	non_oocyte	non_TOP	unnamed protein product [Oikopleura dioica]
GSOIDT00016236001	0.242005	1.02487	-2.08233	1.34025	none	no	non_oocyte	non_TOP	unnamed protein product [Oikopleura dioica]
GSOIDT00012720001	0.169585	0.717775	-2.08152	19.0572	none	yes	oocyte	non_TOP	set domain-containing protein 4
GSOIDT00005160001	2.30658	9.76115	-2.0813	0.67459	none	no	non_oocyte	non_TOP	alpha- -mannosyl-glycoprotein 4-beta-n-acetylglucosaminyltransferase a
GSOIDT00003094001	0.224228	0.948691	-2.08097	30.8625	none	yes	non_oocyte	non_TOP	unnamed protein product [Oikopleura dioica]
GSOIDT00002499001	0.585547	2.47722	-2.08086	0.182065	none	no	non_oocyte	non_TOP	chemokine (c-x3-c motif) receptor 1
GSOIDT00003108001	0.206586	0.872866	-2.07902	1.0249	none	no	non_oocyte	non_TOP	unnamed protein product [Oikopleura dioica]
GSOIDT00012876001	0.113819	0.48077	-2.0786	8.75106	none	no	oocyte	non_TOP	unnamed protein product [Oikopleura dioica]
GSOIDT00004523001	0.575894	2.43198	-2.07826	20.5188	down	yes	oocyte	non_TOP	atp gtp binding protein 1
GSOIDT00016006001	0.18173	0.767033	-2.07749	10.722	none	yes	non_oocyte	non_TOP	unnamed protein product [Oikopleura dioica]
GSOIDT00006781001	0.277079	1.16931	-2.07728	38.2268	down	yes	oocyte	non_TOP	unnamed protein product [Oikopleura dioica]
GSOIDT00008967001	0.337367	1.42325	-2.0768	22.655	down	no	non_oocyte	non_TOP	unnamed protein product [Oikopleura dioica]
GSOIDT00008201001	0.273277	1.15283	-2.07674	1.68648	none	no	non_oocyte	non_TOP	gap junction gamma 45kda
GSOIDT00010316001	0.166698	0.703125	-2.07655	14.5599	none	yes	oocyte	non_TOP	unnamed protein product [Oikopleura dioica]
GSOIDT00011142001	0.455832	1.92265	-2.07652	0.709545	none	no	non_oocyte	non_TOP	unnamed protein product [Oikopleura dioica]
GSOIDT00003221001	0.486258	2.04959	-2.07554	1.34025	none	no	non_oocyte	non_TOP	calmodulin
GSOIDT00010525001	0.468213	1.97243	-2.07473	3.31673	none	no	non_oocyte	non_TOP	unnamed protein product [Oikopleura dioica]
GSOIDT00011875001	0.130428	0.54938	-2.07455	29.9586	none	yes	oocyte	non_TOP	heparan sulfate 6-o-sulfotransferase
GSOIDT00002367001	0.0557772	0.23491	-2.07436	15.9853	none	yes	non_oocyte	non_TOP	unnamed protein product [Oikopleura dioica]
GSOIDT00013809001	0.227914	0.959474	-2.07375	4.80914	none	no	non_oocyte	non_TOP	unnamed protein product [Oikopleura dioica]
GSOIDT00008947001	0.231558	0.974499	-2.07329	3.7054	none	no	non_oocyte	non_TOP	integrin alpha-ps
GSOIDT00008877001	3.04511	12.8151	-2.07327	27.6582	down	no	non_oocyte	non_TOP	kiaa1410 protein
GSOIDT00018123001	0.379887	1.59837	-2.07296	1.29296	none	yes	non_oocyte	non_TOP	unnamed protein product [Oikopleura dioica]
GSOIDT00002885001	0.913501	3.84276	-2.07267	15.4031	down	yes	oocyte	non_TOP	unnamed protein product [Oikopleura dioica]
GSOIDT00005405001	0.349467	1.46991	-2.0725	2.8038	none	no	non_oocyte	non_TOP	atrial natriuretic peptide btype receptor
GSOIDT00011790001	0.714851	3.00517	-2.07173	0.394192	none	no	non_oocyte	non_TOP	cre-odd-1 protein
GSOIDT00013119001	0.375596	1.57833	-2.07114	8.65724	none	no	non_oocyte	non_TOP	potassium subfamily member 2
GSOIDT00011546001	0.365111	1.53255	-2.06953	63.0707	down	no	non_oocyte	non_TOP	unnamed protein product [Oikopleura dioica]
GSOIDT00000289001	0.367698	1.54285	-2.06901	57.7874	down	yes	oocyte	non_TOP	cg10889 cg10889-pa
GSOIDT00002545001	0.235247	0.986975	-2.06883	4.80651	none	no	non_oocyte	non_TOP	unnamed protein product [Oikopleura dioica]
GSOIDT00010702001	0.312959	1.31226	-2.068	1.41909	none	no	non_oocyte	non_TOP	unnamed protein product [Oikopleura dioica]
GSOIDT00008988001	0.402329	1.68521	-2.06648	28.9337	down	no	oocyte	non_TOP	fam179b protein
GSOIDT00011094001	0.413974	1.73344	-2.06603	0.236515	none	yes	non_oocyte	non_TOP	unnamed protein product [Oikopleura dioica]
GSOIDT00006897001	0.0848981	0.355438	-2.06579	77.5232	none	yes	oocyte	non_TOP	40s ribosomal protein s21
GSOIDT00017185001	0.296186	1.23909	-2.0647	10.7372	down	no	oocyte	non_TOP	unnamed protein product [Oikopleura dioica]
GSOIDT00009660001	0.16402	0.685925	-2.06418	13.166	none	no	oocyte	non_TOP	serine threonine-protein kinase chk1
GSOIDT00001354001	0.258322	1.08029	-2.06417	1.89212	none	no	non_oocyte	non_TOP	unnamed protein product [Oikopleura dioica]
GSOIDT00012465001	2.17277	9.07773	-2.0628	16.2407	none	no	non_oocyte	non_TOP	unnamed protein product [Oikopleura dioica]
GSOIDT00003606001	0.588764	2.45975	-2.06275	8.82589	none	no	non_oocyte	non_TOP	elegans protein partially confirmed by transcript evidence
GSOIDT00012630001	0.736183	3.07242	-2.06124	23.888	down	no	non_oocyte	non_TOP	choline carnitine o-acyltransferase
GSOIDT00008684001	0.55278	2.30693	-2.0612	21.0498	none	no	non_oocyte	non_TOP	glycosyl hydrolase family 9
GSOIDT00002065001	0.907392	3.78216	-2.05941	35.2407	down	no	non_oocyte	non_TOP	tyrosine kinase receptor
GSOIDT00003161001	0.160766	0.669588	-2.05832	9.93363	none	yes	non_oocyte	non_TOP	unnamed protein product [Oikopleura dioica]
GSOIDT00016260001	0.0850093	0.353997	-2.05804	474.825	down	no	oocyte	TOP	ribosomal protein l27
GSOIDT00011951001	14.7821	61.5535	-2.05799	0.67459	none	no	non_oocyte	non_TOP	hyperpolarizaion-activated cyclic nucleotide-gated cation channel
GSOIDT00006192001	0.306712	1.27557	-2.05619	1.57677	none	no	non_oocyte	non_TOP	major facilitator superfamily domain containing 11
GSOIDT00011406001	0.33757	1.40386	-2.05614	6.22823	none	no	non_oocyte	non_TOP	loc572000 protein
GSOIDT00003117001	0.133547	0.555221	-2.05572	8.67222	none	yes	non_oocyte	non_TOP	v-ets erythroblastosis virus e26 oncogene-like 1
GSOIDT00013547001	0.173373	0.720641	-2.0554	367.652	down	yes	oocyte	TOP	ribosomal protein l4
GSOIDT00015617001	0.372876	1.54966	-2.05518	4.41495	none	no	non_oocyte	non_TOP	flavin reductase
GSOIDT00007618001	0.251564	1.04539	-2.05504	34.1918	none	no	oocyte	non_TOP	cytochrome p450 family protein partially confirmed by transcript evidence
GSOIDT00008609001	0.432326	1.79612	-2.0547	387.49	down	no	oocyte	non_TOP	oikosin 6d protein
GSOIDT00016555001	0.0990283	0.411127	-2.05367	9.77595	none	no	oocyte	non_TOP	glutathione s-transferase kappa 1
GSOIDT00007695001	0.305387	1.26743	-2.05319	0.709545	none	no	non_oocyte	non_TOP	unnamed protein product [Oikopleura dioica]
GSOIDT00007661001	0.0662487	0.27484	-2.05263	19.6193	none	yes	non_oocyte	non_TOP	methyltransferase like 2
GSOIDT00006744001	0.56258	2.33258	-2.0518	176.911	down	yes	oocyte	non_TOP	unnamed protein product [Oikopleura dioica]
GSOIDT00010008001	0.350592	1.45265	-2.05082	2.0498	none	no	non_oocyte	non_TOP	collagen-like surface protein
GSOIDT00006939001	0.407195	1.68633	-2.05009	5.59752	none	no	non_oocyte	non_TOP	amiloride-sensitive brain sodium channel-like protein
GSOIDT00011574001	0.0852205	0.352829	-2.0497	186.074	none	yes	oocyte	non_TOP	n-acetylgalactosaminyltransferase 7-like
GSOIDT00007970001	0.115051	0.476294	-2.04958	20.498	none	no	oocyte	non_TOP	unnamed protein product [Oikopleura dioica]
GSOIDT00001349001	0.101656	0.420649	-2.04893	16.0215	none	yes	oocyte	non_TOP	ubiquitin-conjugating enzyme e2
GSOIDT00005067001	0.303635	1.25541	-2.04775	2.0498	none	no	non_oocyte	non_TOP	tripartite motif-containing 66
GSOIDT00011389001	0.190591	0.788011	-2.04773	7.814	none	no	oocyte	non_TOP	unnamed protein product [Oikopleura dioica]
GSOIDT00007007001	0.260835	1.07825	-2.04748	2.0498	none	yes	non_oocyte	non_TOP	connexin 45
GSOIDT00014428001	0.346874	1.43326	-2.04682	4.15997	none	no	non_oocyte	non_TOP	unnamed protein product [Oikopleura dioica]
GSOIDT00017974001	0.27407	1.13219	-2.0465	9.61291	none	yes	non_oocyte	non_TOP	tpa_inf: coiled-coil protein
GSOIDT00009555001	0.373422	1.54211	-2.04602	0.709545	none	no	non_oocyte	non_TOP	suppression of tumorigenicity 14 (colon epithin)
GSOIDT00008914001	0.69963	2.88905	-2.04593	9.33183	none	no	non_oocyte	non_TOP	tlc domain-containing protein 2
GSOIDT00014675001	0.640628	2.64277	-2.04449	2.28631	none	no	non_oocyte	non_TOP	moco sulphurase c-terminal domain containing 2
GSOIDT00007948001	0.691856	2.85387	-2.04437	6.68969	none	no	non_oocyte	non_TOP	unnamed protein product [Oikopleura dioica]
GSOIDT00008728001	0.738606	3.04666	-2.04435	0.0788383	none	no	non_oocyte	non_TOP	unnamed protein product [Oikopleura dioica]
GSOIDT00003802001	0.420189	1.73221	-2.0435	1.89212	none	no	non_oocyte	non_TOP	zinc finger protein
GSOIDT00007048001	2.99961	12.3643	-2.04334	15.7668	down	yes	oocyte	non_TOP	elongation of very long chain fatty acids protein aael008004
GSOIDT00000697001	0.358429	1.47703	-2.04294	3.54773	none	no	non_oocyte	non_TOP	unnamed protein product [Oikopleura dioica]
GSOIDT00001687001	0.352733	1.45345	-2.04284	1.26141	none	no	non_oocyte	non_TOP	unnamed protein product [Oikopleura dioica]
GSOIDT00016578001	0.340872	1.40449	-2.04274	1.4054	none	no	non_oocyte	non_TOP	unnamed protein product [Oikopleura dioica]
GSOIDT00008835001	0.176874	0.728264	-2.04174	4.47879	none	no	non_oocyte	non_TOP	unnamed protein product [Oikopleura dioica]
GSOIDT00017456001	0.366624	1.5087	-2.04093	2.0498	none	no	non_oocyte	non_TOP	sh3 and px domains 2b
GSOIDT00006172001	0.236315	0.972444	-2.0409	5.28217	none	no	non_oocyte	non_TOP	unnamed protein product [Oikopleura dioica]
GSOIDT00010019001	0.273277	1.12448	-2.04082	5.28217	none	no	non_oocyte	non_TOP	unnamed protein product [Oikopleura dioica]
GSOIDT00014197001	0.488802	2.01088	-2.0405	0.709545	none	no	non_oocyte	non_TOP	unnamed protein product [Oikopleura dioica]
GSOIDT00007827001	1.48973	6.1242	-2.03947	19.5069	down	no	non_oocyte	non_TOP	coiled-coil domain containing 19
GSOIDT00005759001	0.931912	3.83092	-2.03942	25.2283	none	no	oocyte	non_TOP	fibronectin isoform 2
GSOIDT00011355001	0.206568	0.848943	-2.03905	10.6248	none	no	oocyte	non_TOP	selenoprotein w
GSOIDT00004835001	0.344631	1.41605	-2.03874	2.12864	none	no	non_oocyte	non_TOP	calmodulin-domain protein
GSOIDT00010981001	0.79859	3.28056	-2.03841	4.89078	none	yes	non_oocyte	non_TOP	unnamed protein product [Oikopleura dioica]
GSOIDT00014715001	0.0582111	0.239097	-2.03823	76.6309	none	yes	oocyte	non_TOP	udp- c:betagal beta- -n-acetylglucosaminyltransferase 7
GSOIDT00015635001	0.227627	0.934659	-2.03777	1.81328	none	no	non_oocyte	non_TOP	unnamed protein product [Oikopleura dioica]
GSOIDT00003485001	0.743947	3.05328	-2.03709	6.7459	none	no	oocyte	non_TOP	unnamed protein product [Oikopleura dioica]
GSOIDT00012843001	0.761668	3.12399	-2.03616	1.97096	none	no	non_oocyte	non_TOP	unnamed protein product [Oikopleura dioica]
GSOIDT00010016001	0.724305	2.96727	-2.03446	14.7428	none	no	non_oocyte	non_TOP	serine incorporator 5
GSOIDT00016986001	0.485035	1.98679	-2.03428	0.0788383	none	no	non_oocyte	non_TOP	unnamed protein product [Oikopleura dioica]
GSOIDT00003299001	0.182665	0.748154	-2.03413	6.80212	none	yes	non_oocyte	non_TOP	gen homolog endonuclease
GSOIDT00011780001	0.426126	1.74486	-2.03376	34.301	down	no	oocyte	non_TOP	dsba-like thioredoxin domain containing protein
GSOIDT00010116001	0.111527	0.456668	-2.03375	43.7553	none	yes	oocyte	non_TOP	unnamed protein product [Oikopleura dioica]
GSOIDT00001693001	16.0966	65.8941	-2.0334	2.19242	none	yes	oocyte	non_TOP	protein cgmp- type i
GSOIDT00012813001	0.317703	1.29993	-2.03268	6.62242	none	no	non_oocyte	non_TOP	two zinc-finger protein
GSOIDT00017166001	0.322052	1.31731	-2.03223	4.02076	none	no	non_oocyte	non_TOP	claudin 4
GSOIDT00014544001	0.290297	1.18721	-2.03198	6.85894	none	no	non_oocyte	non_TOP	unnamed protein product [Oikopleura dioica]
GSOIDT00009997001	0.395447	1.61673	-2.03152	0.47303	none	no	non_oocyte	non_TOP	epithelial membrane protein 2
GSOIDT00003634001	0.712475	2.91123	-2.03072	10.3278	none	yes	non_oocyte	non_TOP	unnamed protein product [Oikopleura dioica]
GSOIDT00003046001	0.107353	0.438416	-2.02994	10.0125	none	yes	oocyte	non_TOP	potassium subfamily member 2
GSOIDT00015686001	10.1016	41.2473	-2.02972	0.730806	none	no	non_oocyte	non_TOP	enkurin
GSOIDT00010965001	0.395728	1.61576	-2.02963	4.57262	none	no	non_oocyte	non_TOP	unnamed protein product [Oikopleura dioica]
GSOIDT00006045001	0.612038	2.49884	-2.02957	0.315353	none	no	non_oocyte	non_TOP	unnamed protein product [Oikopleura dioica]
GSOIDT00013981001	0.484563	1.97658	-2.02825	1.97096	none	no	non_oocyte	non_TOP	unnamed protein product [Oikopleura dioica]
GSOIDT00016575001	0.294693	1.20202	-2.02818	1.4054	none	no	non_oocyte	non_TOP	unnamed protein product [Oikopleura dioica]
GSOIDT00003749001	3.33628	13.6081	-2.02815	3.87889	none	no	non_oocyte	non_TOP	morn repeat-containing protein 5
GSOIDT00002753001	1.51306	6.169	-2.02757	16.083	down	yes	oocyte	non_TOP	spermatogenesis associated 4
GSOIDT00010537001	0.193634	0.78927	-2.02719	6.07055	none	no	non_oocyte	non_TOP	von willebrand factor a domain containing 3b
GSOIDT00008492001	0.321433	1.30993	-2.0269	2.60167	none	no	non_oocyte	non_TOP	g protein-coupled receptor 84
GSOIDT00016121001	0.246961	1.00611	-2.02643	5.67636	none	no	non_oocyte	non_TOP	unnamed protein product [Oikopleura dioica]
GSOIDT00015868001	0.305387	1.2438	-2.02604	1.0249	none	no	non_oocyte	non_TOP	unnamed protein product [Oikopleura dioica]
GSOIDT00006237001	0.540756	2.20213	-2.02585	32.166	none	no	non_oocyte	non_TOP	cytochrome p450
GSOIDT00014074001	0.833516	3.39057	-2.02425	1.57404	none	no	non_oocyte	non_TOP	unnamed protein product [Oikopleura dioica]
GSOIDT00007934001	0.386668	1.57214	-2.02357	49.0847	none	yes	oocyte	non_TOP	calcium channel flower homolog
GSOIDT00003752001	0.491898	1.99986	-2.02347	22.942	none	no	non_oocyte	non_TOP	organic cation transporter
GSOIDT00012831001	0.323824	1.31652	-2.02345	1.4054	none	no	non_oocyte	non_TOP	gap junction alpha 4
GSOIDT00007392001	0.272591	1.10801	-2.02316	345.559	down	no	oocyte	non_TOP	m-phase phosphoprotein
GSOIDT00003818001	1.41007	5.72848	-2.02238	0.218478	none	no	non_oocyte	non_TOP	unnamed protein product [Oikopleura dioica]
GSOIDT00002686001	0.192963	0.783919	-2.02238	4.65146	none	no	non_oocyte	non_TOP	cap-gly domain containing linker protein 2
GSOIDT00006877001	0.199789	0.811362	-2.02187	11.288	none	no	oocyte	non_TOP	phosphatidylserine decarboxylase
GSOIDT00015674001	0.455955	1.85149	-2.02172	0.327717	none	yes	non_oocyte	non_TOP	low density lipo protein 1b (deleted in tumors)
GSOIDT00006458001	0.223827	0.908694	-2.02141	7.75779	none	no	oocyte	non_TOP	unnamed protein product [Oikopleura dioica]
GSOIDT00001092001	0.140545	0.570477	-2.02113	6.7801	none	yes	non_oocyte	non_TOP	unnamed protein product [Oikopleura dioica]
GSOIDT00002684001	0.319752	1.29768	-2.02091	1.26141	none	no	non_oocyte	non_TOP	eyes absent 1 isoform 1
GSOIDT00009615001	0.106659	0.432738	-2.02049	6.46474	none	no	non_oocyte	non_TOP	unnamed protein product [Oikopleura dioica]
GSOIDT00015666001	0.368327	1.49408	-2.0202	9.61828	none	yes	non_oocyte	non_TOP	neuronal pentraxin ii
GSOIDT00004381001	0.385272	1.56239	-2.01981	2.11195	none	no	non_oocyte	non_TOP	polycystic kidney disease 2-like 1
GSOIDT00016143001	0.765963	3.10465	-2.01909	1.91134	none	no	non_oocyte	non_TOP	unnamed protein product [Oikopleura dioica]
GSOIDT00006575001	0.316189	1.28153	-2.01901	1.26141	none	no	non_oocyte	non_TOP	unnamed protein product [Oikopleura dioica]
GSOIDT00005923001	0.288823	1.17036	-2.0187	19.3942	none	no	non_oocyte	non_TOP	beta-1 integrin
GSOIDT00000531001	0.232751	0.942741	-2.01807	14.7428	none	yes	oocyte	non_TOP	unnamed protein product [Oikopleura dioica]
GSOIDT00004782001	0.221568	0.896937	-2.01726	23.4499	none	yes	oocyte	non_TOP	glutathione s-transferase
GSOIDT00016405001	0.344631	1.39487	-2.01701	2.99586	none	no	non_oocyte	non_TOP	unnamed protein product [Oikopleura dioica]
GSOIDT00000542001	0.591936	2.3951	-2.01657	2.75934	none	no	non_oocyte	non_TOP	nuclear receptor subfamily group member 2
GSOIDT00009891001	0.498316	2.0156	-2.01608	0.655433	none	no	non_oocyte	non_TOP	monocarboxylate transporter 2
GSOIDT00015183001	0.403404	1.63155	-2.01595	16.6961	none	no	oocyte	non_TOP	transmembrane protein 56
GSOIDT00017209001	0.54117	2.18766	-2.01524	74.108	down	no	non_oocyte	non_TOP	ovochymase 2
GSOIDT00017600001	0.493582	1.99488	-2.01494	8.26373	none	no	non_oocyte	non_TOP	isoform a
GSOIDT00016540001	0.17527	0.707934	-2.01404	612.83	down	yes	oocyte	TOP	ribosomal protein s13
GSOIDT00007993001	2.81845	11.3839	-2.01402	5.67636	none	yes	oocyte	non_TOP	cytochrome b5 domain-containing protein 1
GSOIDT00003268001	0.221975	0.896472	-2.01386	2.24863	none	no	non_oocyte	non_TOP	unnamed protein product [Oikopleura dioica]
GSOIDT00015447001	0.244209	0.986244	-2.01383	4.65146	none	no	non_oocyte	non_TOP	type alpha 1
GSOIDT00010323001	0.339475	1.37081	-2.01365	4.02076	none	no	non_oocyte	non_TOP	unnamed protein product [Oikopleura dioica]
GSOIDT00000172001	1.07716	4.34408	-2.01182	6.23996	none	no	non_oocyte	non_TOP	transmembrane protein 2
GSOIDT00016145001	0.455955	1.83789	-2.01109	0.788383	none	no	non_oocyte	non_TOP	flj46082 protein
GSOIDT00001460001	0.33946	1.36789	-2.01064	3.0747	none	yes	non_oocyte	non_TOP	unnamed protein product [Oikopleura dioica]
GSOIDT00000373001	1.34208	5.40541	-2.00993	0.709545	none	no	non_oocyte	non_TOP	unnamed protein product [Oikopleura dioica]
GSOIDT00017580001	0.226764	0.913224	-2.00978	5.28217	none	no	non_oocyte	non_TOP	protein
GSOIDT00015384001	0.057773	0.232612	-2.00946	58.2958	none	yes	oocyte	non_TOP	wd repeat domain 4
GSOIDT00007131001	0.220153	0.886048	-2.00888	1.41909	none	no	non_oocyte	non_TOP	unnamed protein product [Oikopleura dioica]
GSOIDT00014144001	0.288936	1.16186	-2.00761	2.30485	none	no	non_oocyte	non_TOP	unnamed protein product [Oikopleura dioica]
GSOIDT00003876001	0.171017	0.687161	-2.00651	6.7459	none	yes	oocyte	non_TOP	fyn yes-like tyrosine-protein kinase
GSOIDT00011894001	0.66998	2.68909	-2.00493	1.49793	none	yes	non_oocyte	non_TOP	zbtb44 protein
GSOIDT00012894001	0.527733	2.118	-2.00482	0.393511	none	no	non_oocyte	non_TOP	unnamed protein product [Oikopleura dioica]
GSOIDT00000606001	0.0984188	0.394876	-2.0044	25.4658	none	yes	oocyte	non_TOP	ecdysoneless homolog
GSOIDT00003934001	2.81969	11.3124	-2.00429	0.562158	none	no	non_oocyte	non_TOP	unnamed protein product [Oikopleura dioica]
GSOIDT00007486001	0.486258	1.9504	-2.00397	2.44399	none	no	non_oocyte	non_TOP	abc membrane partial
GSOIDT00003860001	0.306712	1.23007	-2.00378	2.60167	none	no	non_oocyte	non_TOP	doublecortin domain containing 1
GSOIDT00017452001	0.389701	1.56239	-2.00332	1.01189	none	no	non_oocyte	non_TOP	unnamed protein product [Oikopleura dioica]
GSOIDT00004514001	4.70124	18.8442	-2.003	4.72213	none	no	non_oocyte	non_TOP	heavy chain 2
GSOIDT00010434001	0.626541	2.51119	-2.00289	4.83456	none	no	non_oocyte	non_TOP	unnamed protein product [Oikopleura dioica]
GSOIDT00006356001	0.594503	2.38167	-2.00222	2.14836	none	no	non_oocyte	non_TOP	zona pellucida protein d
GSOIDT00017916001	0.362782	1.45269	-2.00155	9.61291	none	no	non_oocyte	non_TOP	unnamed protein product [Oikopleura dioica]
GSOIDT00008732001	0.160766	0.643674	-2.00137	2.28631	none	no	non_oocyte	non_TOP	unnamed protein product [Oikopleura dioica]
GSOIDT00006752001	0.465909	1.86501	-2.00107	2.60167	none	yes	non_oocyte	non_TOP	erythrocyte band 7 integral membrane protein
GSOIDT00003609001	1.0657	4.26577	-2.00101	6.35239	none	no	non_oocyte	non_TOP	unnamed protein product [Oikopleura dioica]
GSOIDT00017654001	0.319392	1.27822	-2.00074	0.709545	none	no	non_oocyte	non_TOP	unnamed protein product [Oikopleura dioica]
GSOIDT00013050001	6.4143	25.6655	-2.00046	3.2043	none	yes	non_oocyte	non_TOP	ef-hand calcium-binding domain-containing protein 10
GSOIDT00016329001	0.325532	1.3025	-2.00041	5.91288	none	no	non_oocyte	non_TOP	unnamed protein product [Oikopleura dioica]
GSOIDT00006518001	0.924859	3.70024	-2.00032	17.5021	none	no	non_oocyte	non_TOP	unnamed protein product [Oikopleura dioica]
GSOIDT00006084001	0.162244	0.649073	-2.00022	950.947	down	no	oocyte	TOP	ribosomal protein s25
GSOIDT00003840001	0.401983	1.60808	-2.00013	2.28631	none	no	non_oocyte	non_TOP	plasminogen-like protein
GSOIDT00006753001	0.522489	2.08966	-1.99979	20.0691	down	no	non_oocyte	non_TOP	unnamed protein product [Oikopleura dioica]
GSOIDT00002146001	0.113819	0.454725	-1.99825	11.2432	none	yes	oocyte	non_TOP	unnamed protein product [Oikopleura dioica]
GSOIDT00012108001	0.401649	1.60452	-1.99814	1.01189	none	no	non_oocyte	non_TOP	unnamed protein product [Oikopleura dioica]
GSOIDT00006230001	2.66604	10.65	-1.99808	2.20747	none	no	non_oocyte	non_TOP	unnamed protein product [Oikopleura dioica]
GSOIDT00013086001	1.25883	5.02737	-1.99772	0.98315	none	no	oocyte	non_TOP	unnamed protein product [Oikopleura dioica]
GSOIDT00010566001	0.794556	3.17314	-1.99769	13.0083	none	no	non_oocyte	non_TOP	unnamed protein product [Oikopleura dioica]
GSOIDT00013125001	0.396259	1.58217	-1.99739	2.52283	none	no	non_oocyte	non_TOP	iron ascorbate oxidoreductase family
GSOIDT00003048001	0.903405	3.60689	-1.99731	35.0042	down	yes	oocyte	non_TOP	coiled-coil domain containing 11
GSOIDT00009718001	0.267202	1.06663	-1.99706	3.15353	none	yes	non_oocyte	non_TOP	coactosin-like 1
GSOIDT00004558001	1	3.99001	-1.99639	0	none	no	non_oocyte	non_TOP	unnamed protein product [Oikopleura dioica]
GSOIDT00007083001	1	3.99001	-1.99639	0	none	no	non_oocyte	non_TOP	pol protein
GSOIDT00004538001	0.32519	1.29734	-1.9962	2.07554	none	no	non_oocyte	non_TOP	unnamed protein product [Oikopleura dioica]
GSOIDT00016099001	1.6312	6.5062	-1.99588	0.112432	none	no	non_oocyte	non_TOP	unnamed protein product [Oikopleura dioica]
GSOIDT00008806001	0.242005	0.964899	-1.99534	3.16793	none	no	non_oocyte	non_TOP	protein
GSOIDT00014098001	0.436217	1.73875	-1.99493	3.03566	none	no	non_oocyte	non_TOP	unnamed protein product [Oikopleura dioica]
GSOIDT00014557001	7.75452	30.8759	-1.99337	0.505943	none	no	non_oocyte	non_TOP	unnamed protein product [Oikopleura dioica]
GSOIDT00018062001	0.378695	1.50595	-1.99157	0.955669	none	no	non_oocyte	non_TOP	solute carrier family 22 (organic cation transporter) member 21-like
GSOIDT00015244001	0.212495	0.84482	-1.99121	5.59752	none	no	non_oocyte	non_TOP	#NAME?
GSOIDT00006999001	1.48532	5.90494	-1.99115	0.67459	none	yes	non_oocyte	non_TOP	transcription factor protein
GSOIDT00007268001	0.377139	1.49917	-1.991	1.34728	none	no	non_oocyte	non_TOP	unnamed protein product [Oikopleura dioica]
GSOIDT00004991001	0.261854	1.04048	-1.99042	4.15997	none	no	non_oocyte	non_TOP	e3 ubiquitin-protein
GSOIDT00010580001	0.203451	0.808136	-1.98991	2.20747	none	no	non_oocyte	non_TOP	unnamed protein product [Oikopleura dioica]
GSOIDT00000378001	0.243068	0.965249	-1.98954	1.57677	none	no	non_oocyte	non_TOP	unnamed protein product [Oikopleura dioica]
GSOIDT00001938001	0.313856	1.24631	-1.98949	23.9669	down	no	non_oocyte	non_TOP	cpb1 protein
GSOIDT00011441001	0.296002	1.1753	-1.98935	31.22	down	yes	oocyte	non_TOP	syntaxin 1a
GSOIDT00015990001	2.19536	8.7025	-1.98697	0.709545	none	no	non_oocyte	non_TOP	lipase class 3
GSOIDT00010708001	0.378695	1.50046	-1.9863	1.18053	none	yes	non_oocyte	non_TOP	egf-like domain-containing protein
GSOIDT00015920001	6.04575	23.9431	-1.98561	0.94606	none	no	non_oocyte	non_TOP	unnamed protein product [Oikopleura dioica]
GSOIDT00011199001	0.651956	2.58054	-1.98482	1.57677	none	no	non_oocyte	non_TOP	paired box gene 7
GSOIDT00006011001	0.540973	2.14056	-1.98436	1.65561	none	yes	non_oocyte	non_TOP	unnamed protein product [Oikopleura dioica]
GSOIDT00000919001	0.271393	1.07367	-1.9841	1.81328	none	no	non_oocyte	non_TOP	unnamed protein product [Oikopleura dioica]
GSOIDT00004238001	0.154119	0.609454	-1.98347	22.2053	none	yes	oocyte	non_TOP	unnamed protein product [Oikopleura dioica]
GSOIDT00011407001	0.466317	1.84382	-1.98332	1.34728	none	yes	oocyte	non_TOP	unnamed protein product [Oikopleura dioica]
GSOIDT00006158001	0.437855	1.73091	-1.983	27.3569	none	no	non_oocyte	non_TOP	solute carrier family 22 member 16
GSOIDT00009110001	0.401365	1.58542	-1.98187	0.436956	none	no	non_oocyte	non_TOP	unnamed protein product [Oikopleura dioica]
GSOIDT00014788001	1.33592	5.2759	-1.98158	428.092	down	no	non_oocyte	non_TOP	oikosin-like partial
GSOIDT00007645001	0.054522	0.215253	-1.98112	14.4475	none	no	oocyte	non_TOP	solute carrier family member 34
GSOIDT00009585001	0.413894	1.6334	-1.98054	9.30292	none	no	oocyte	non_TOP	unnamed protein product [Oikopleura dioica]
GSOIDT00007257001	0.218508	0.862265	-1.98044	18.9212	none	no	oocyte	non_TOP	transcription factor
GSOIDT00007879001	0.88264	3.48274	-1.98033	0.145652	none	no	non_oocyte	non_TOP	unnamed protein product [Oikopleura dioica]
GSOIDT00008739001	0.88264	3.48274	-1.98033	0.145652	none	no	non_oocyte	non_TOP	unnamed protein product [Oikopleura dioica]
GSOIDT00014525001	0.855756	3.37546	-1.97981	0.47303	none	no	non_oocyte	non_TOP	unnamed protein product [Oikopleura dioica]
GSOIDT00011204001	0.339894	1.34007	-1.97915	22.7843	down	no	non_oocyte	non_TOP	alpha -laminin
GSOIDT00009877001	0.125627	0.495157	-1.97874	1.89212	none	no	non_oocyte	non_TOP	insulin-like growth factor binding acid labile subunit
GSOIDT00016623001	0.581214	2.29065	-1.97862	6.7801	none	yes	oocyte	non_TOP	unnamed protein product [Oikopleura dioica]
GSOIDT00017957001	0.413749	1.62955	-1.97764	0.327717	none	no	non_oocyte	non_TOP	unnamed protein product [Oikopleura dioica]
GSOIDT00003949001	0.723741	2.84953	-1.97718	0.899454	none	no	non_oocyte	non_TOP	unnamed protein product [Oikopleura dioica]
GSOIDT00008394001	0.302608	1.19119	-1.97689	28.8548	down	no	oocyte	non_TOP	nucleoside diphosphate kinase
GSOIDT00006086001	0.514727	2.02577	-1.97659	18.6847	none	no	oocyte	non_TOP	plasminogen
GSOIDT00011095001	2.1996	8.65517	-1.97632	12.0623	none	no	non_oocyte	non_TOP	1 protein
GSOIDT00011198001	0.55624	2.18791	-1.97577	1.0249	none	no	non_oocyte	non_TOP	cypr1_cynca ame: full=cyprosin flags: precursor
GSOIDT00010122001	0.307135	1.20789	-1.97554	19.001	none	yes	oocyte	non_TOP	mgc79127 protein
GSOIDT00001172001	0.0719552	0.282834	-1.97478	18.0608	none	yes	oocyte	non_TOP	unnamed protein product [Oikopleura dioica]
GSOIDT00005000001	0.776746	3.04666	-1.97172	0.0788383	none	no	non_oocyte	non_TOP	unnamed protein product [Oikopleura dioica]
GSOIDT00011248001	0.430618	1.68898	-1.97167	0.94606	none	no	non_oocyte	non_TOP	unnamed protein product [Oikopleura dioica]
GSOIDT00005110001	0.282622	1.10762	-1.97052	2.75934	none	no	non_oocyte	non_TOP	cre-dapk-1 protein
GSOIDT00007231001	1.17247	4.5947	-1.97042	3.59781	none	yes	non_oocyte	non_TOP	b9 domain-containing protein 1
GSOIDT00002405001	0.610647	2.39191	-1.96975	2.28631	none	no	non_oocyte	non_TOP	solute carrier family 34 (sodium phosphate) member 2b
GSOIDT00013163001	2.54374	9.96002	-1.9692	28.1453	none	no	oocyte	non_TOP	silk protein
GSOIDT00009979001	0.127267	0.498143	-1.9687	85.6167	none	yes	oocyte	non_TOP	rna binding motif protein 42
GSOIDT00013347001	0.750936	2.93906	-1.96859	8.60102	none	no	non_oocyte	non_TOP	dorsal-ventral patterning protein
GSOIDT00011845001	0.134644	0.526956	-1.96854	36.108	none	yes	oocyte	non_TOP	unnamed protein product [Oikopleura dioica]
GSOIDT00003963001	0.547713	2.14343	-1.96843	0.145652	none	no	non_oocyte	non_TOP	unnamed protein product [Oikopleura dioica]
GSOIDT00011444001	0.127026	0.49703	-1.96821	8.35686	none	yes	non_oocyte	non_TOP	unnamed protein product [Oikopleura dioica]
GSOIDT00003190001	1.6628	6.5062	-1.9682	0.630707	none	no	oocyte	non_TOP	unnamed protein product [Oikopleura dioica]
GSOIDT00005780001	0.378695	1.48176	-1.9682	0.618374	none	no	non_oocyte	non_TOP	iodothyronine deiodinase type i
GSOIDT00006398001	0.700312	2.73959	-1.96789	23.5727	none	yes	non_oocyte	non_TOP	procollagen c-endopeptidase enhancer 2
GSOIDT00008132001	0.48244	1.88682	-1.96754	1.01189	none	no	non_oocyte	non_TOP	unnamed protein product [Oikopleura dioica]
GSOIDT00001857001	13.763	53.8208	-1.96737	3.42917	none	no	oocyte	non_TOP	unnamed protein product [Oikopleura dioica]
GSOIDT00015731001	0.278098	1.08724	-1.967	41.1536	none	no	non_oocyte	non_TOP	low-density lipoprotein receptor
GSOIDT00002903001	0.901199	3.5231	-1.96693	10.6432	none	no	non_oocyte	non_TOP	gypsy polyprotein
GSOIDT00008884001	0.172642	0.67329	-1.96345	36.0124	none	yes	oocyte	non_TOP	jmjc domain-containing protein 7
GSOIDT00008267001	0.102381	0.39899	-1.96241	39.3511	none	yes	oocyte	non_TOP	isoform c
GSOIDT00009606001	0.224363	0.874318	-1.96233	2.75934	none	no	non_oocyte	non_TOP	unnamed protein product [Oikopleura dioica]
GSOIDT00015819001	0.29013	1.13049	-1.96218	8.98757	none	no	non_oocyte	non_TOP	unnamed protein product [Oikopleura dioica]
GSOIDT00000101001	0.161735	0.630162	-1.96209	8.90873	none	yes	non_oocyte	non_TOP	unnamed protein product [Oikopleura dioica]
GSOIDT00008288001	0.39731	1.54723	-1.96135	8.51454	none	no	non_oocyte	non_TOP	microneme protein 4
GSOIDT00010109001	0.559961	2.18052	-1.96127	1.74269	none	no	non_oocyte	non_TOP	protocadherin alpha 2
GSOIDT00007490001	0.361074	1.40592	-1.96115	0.867222	none	no	non_oocyte	non_TOP	unnamed protein product [Oikopleura dioica]
GSOIDT00016980001	9.93477	38.6392	-1.95951	0.955669	none	no	non_oocyte	non_TOP	uncharacterized protein kiaa1751 homolog
GSOIDT00008345001	0.211473	0.822312	-1.95921	3.45923	none	no	oocyte	non_TOP	unnamed protein product [Oikopleura dioica]
GSOIDT00012742001	2.13931	8.31735	-1.95898	0.236515	none	no	non_oocyte	non_TOP	unnamed protein product [Oikopleura dioica]
GSOIDT00005729001	0.228147	0.886589	-1.9583	9.53944	none	no	non_oocyte	non_TOP	hydroxysteroid (17-beta) dehydrogenase 4
GSOIDT00015651001	0.152801	0.593495	-1.95758	7.13941	none	no	oocyte	non_TOP	exosome component 8
GSOIDT00012925001	0.369168	1.43303	-1.95672	6.07055	none	no	non_oocyte	non_TOP	unnamed protein product [Oikopleura dioica]
GSOIDT00002063001	0.388895	1.50901	-1.95615	4.96682	none	no	non_oocyte	non_TOP	protein
GSOIDT00016965001	0.349117	1.35426	-1.95572	3.15353	none	no	non_oocyte	non_TOP	unnamed protein product [Oikopleura dioica]
GSOIDT00015863001	0.217863	0.84482	-1.95522	5.59752	none	no	non_oocyte	non_TOP	unnamed protein product [Oikopleura dioica]
GSOIDT00002084001	0.0982542	0.380652	-1.95388	48.757	down	yes	oocyte	non_TOP	choline ethanolaminephosphotransferase 1
GSOIDT00014839001	0.600211	2.32377	-1.95293	16.4772	none	no	oocyte	non_TOP	embryonic muscle myosin heavy chain
GSOIDT00015162001	3.57453	13.8361	-1.95262	0.801085	none	no	non_oocyte	non_TOP	testis-specific serine kinase 1
GSOIDT00012584001	1.0957	4.23859	-1.95173	6.70126	none	no	non_oocyte	non_TOP	histone h2a
GSOIDT00006526001	0.497405	1.92265	-1.95061	0.709545	none	no	non_oocyte	non_TOP	type alpha isoform cra_a
GSOIDT00001811001	0.906725	3.50445	-1.95045	19.7318	down	yes	oocyte	non_TOP	wd repeat-containing protein 92
GSOIDT00011806001	0.200444	0.774411	-1.9499	1.79891	none	no	non_oocyte	non_TOP	mitochondrial carnitine acylcarnitine carrier protein cacl
GSOIDT00014229001	0.276367	1.06762	-1.94974	8.33857	none	no	non_oocyte	non_TOP	nuclear receptor subfamily group member 1
GSOIDT00006188001	0.247698	0.956461	-1.94913	3.15353	none	no	non_oocyte	non_TOP	ankyrin repeat and sterile alpha motif domain containing partial
GSOIDT00013628001	0.513566	1.98122	-1.94776	1.81328	none	no	non_oocyte	non_TOP	unnamed protein product [Oikopleura dioica]
GSOIDT00011822001	0.249625	0.962768	-1.94742	2.0498	none	no	non_oocyte	non_TOP	paired box gene 7
GSOIDT00012288001	0.245872	0.948197	-1.94728	2.03913	none	no	non_oocyte	non_TOP	unnamed protein product [Oikopleura dioica]
GSOIDT00013694001	0.223274	0.861032	-1.94725	18.527	none	yes	oocyte	non_TOP	member ras oncogene family
GSOIDT00013185001	0.549353	2.118	-1.9469	0.61902	none	yes	oocyte	non_TOP	sjchgc03199 protein
GSOIDT00014681001	0.549353	2.118	-1.9469	0.551868	none	no	non_oocyte	non_TOP	unnamed protein product [Oikopleura dioica]
GSOIDT00005516001	0.148318	0.571601	-1.94631	8.75106	none	no	non_oocyte	non_TOP	unnamed protein product [Oikopleura dioica]
GSOIDT00004847001	0.18314	0.705585	-1.94587	14.3467	none	no	oocyte	non_TOP	gtpase-activating protein
GSOIDT00012237001	0.501014	1.93017	-1.94581	4.25727	none	no	non_oocyte	non_TOP	potassium channel tetramerisation domain containing 1
GSOIDT00017958001	0.705217	2.71679	-1.94576	0.630707	none	no	non_oocyte	non_TOP	plmn_horse ame: full=plasminogen contains: ame: full=plasmin heavy chain a contains: ame: full=plasmin light chain b
GSOIDT00006945001	0.690044	2.65816	-1.94567	0.236515	none	no	non_oocyte	non_TOP	protein kinase domain containing protein
GSOIDT00014071001	0.463841	1.78678	-1.94566	0.551868	none	no	non_oocyte	non_TOP	nuclear factor i a
GSOIDT00010587001	0.123392	0.47527	-1.9455	15.628	none	yes	oocyte	non_TOP	u3 small nucleolar ribonucleoprotein protein imp3
GSOIDT00017506001	0.167936	0.646749	-1.94529	1.0681	none	no	non_oocyte	non_TOP	somatostatin receptor-like protein
GSOIDT00017022001	1	3.84983	-1.94479	0	none	no	non_oocyte	non_TOP	unnamed protein product [Oikopleura dioica]
GSOIDT00007368001	0.276999	1.06592	-1.94415	1.57677	none	no	non_oocyte	non_TOP	unnamed protein product [Oikopleura dioica]
GSOIDT00000702001	0.408476	1.57184	-1.94413	18.7635	none	no	oocyte	non_TOP	unnamed protein product [Oikopleura dioica]
GSOIDT00000398001	0.456161	1.75413	-1.94314	4.33611	none	yes	non_oocyte	non_TOP	mannose c type 1-like 1
GSOIDT00013150001	0.479383	1.84263	-1.94252	6.14939	none	no	non_oocyte	non_TOP	unnamed protein product [Oikopleura dioica]
GSOIDT00008581001	0.655961	2.52046	-1.94201	68.3528	down	no	non_oocyte	non_TOP	microneme protein 4
GSOIDT00010821001	0.951552	3.65461	-1.94136	7.09545	none	no	non_oocyte	non_TOP	fibrinolytic enzyme
GSOIDT00006675001	0.0993878	0.381629	-1.94103	47.4607	none	no	non_oocyte	non_TOP	unnamed protein product [Oikopleura dioica]
GSOIDT00010599001	0.442417	1.69878	-1.94102	5.7552	none	no	non_oocyte	non_TOP	unnamed protein product [Oikopleura dioica]
GSOIDT00004476001	1.04093	3.99001	-1.93853	0.0788383	none	no	non_oocyte	non_TOP	unnamed protein product [Oikopleura dioica]
GSOIDT00000932001	0.254314	0.974626	-1.93824	32.2255	down	no	oocyte	non_TOP	acyl-coenzyme a dehydrogenase member 8
GSOIDT00001625001	0.406074	1.5551	-1.93719	1.41909	none	no	non_oocyte	non_TOP	unnamed protein product [Oikopleura dioica]
GSOIDT00006951001	5.52632	21.1596	-1.93692	0.337295	none	no	non_oocyte	non_TOP	loc561562 protein
GSOIDT00000893001	0.319189	1.2221	-1.93688	2.36515	none	no	non_oocyte	non_TOP	unnamed protein product [Oikopleura dioica]
GSOIDT00015711001	0.74958	2.86788	-1.93583	22.0747	none	no	non_oocyte	non_TOP	glucan endo- -beta-d-glucosidase
GSOIDT00012136001	0.327782	1.2538	-1.9355	0.946737	none	no	non_oocyte	non_TOP	unnamed protein product [Oikopleura dioica]
GSOIDT00013501001	0.324504	1.24071	-1.93485	0.867222	none	no	non_oocyte	non_TOP	unnamed protein product [Oikopleura dioica]
GSOIDT00000612001	0.496665	1.8986	-1.93459	17.7642	down	no	non_oocyte	non_TOP	unnamed protein product [Oikopleura dioica]
GSOIDT00016554001	0.216597	0.827177	-1.93319	4.32862	none	no	non_oocyte	non_TOP	unnamed protein product [Oikopleura dioica]
GSOIDT00006177001	1.04991	4.004	-1.93118	31.5371	down	no	non_oocyte	non_TOP	fc fragment of binding partial
GSOIDT00005983001	0.263397	1.00425	-1.93081	2.86701	none	no	non_oocyte	non_TOP	galactosylceramide sulfotransferase-like protein
GSOIDT00000031001	0.585322	2.23136	-1.93062	0.473368	none	no	non_oocyte	non_TOP	unnamed protein product [Oikopleura dioica]
GSOIDT00006698001	0.314438	1.19853	-1.93042	0.788383	none	no	non_oocyte	non_TOP	rab interacting lysosomal 1
GSOIDT00003868001	0.177311	0.675819	-1.93035	571.378	down	yes	oocyte	TOP	ribosomal protein l12
GSOIDT00006658001	0.12879	0.490828	-1.93019	150.108	none	yes	oocyte	non_TOP	glutaredoxin 3
GSOIDT00009721001	0.361074	1.37599	-1.9301	0.837498	none	no	non_oocyte	non_TOP	unnamed protein product [Oikopleura dioica]
GSOIDT00002699001	0.282842	1.07773	-1.92993	3.56847	none	no	oocyte	non_TOP	acid phosphatase lysophosphatidic
GSOIDT00002992001	0.372158	1.41605	-1.92788	2.12864	none	no	non_oocyte	non_TOP	unnamed protein product [Oikopleura dioica]
GSOIDT00017147001	0.758057	2.88418	-1.92778	5.00321	none	no	non_oocyte	non_TOP	unnamed protein product [Oikopleura dioica]
GSOIDT00005135001	0.433828	1.6486	-1.92604	1.34025	none	no	non_oocyte	non_TOP	unnamed protein product [Oikopleura dioica]
GSOIDT00008531001	0.272219	1.03432	-1.92585	2.36684	none	no	non_oocyte	non_TOP	mannose receptor c type 1-like
GSOIDT00011672001	0.0480778	0.182656	-1.92569	28.2766	none	yes	oocyte	non_TOP	elongator complex protein 4
GSOIDT00006105001	0.572991	2.17422	-1.92391	23.6515	none	yes	non_oocyte	non_TOP	unnamed protein product [Oikopleura dioica]
GSOIDT00013605001	0.226584	0.859468	-1.9234	8.67222	none	yes	non_oocyte	non_TOP	methyltransferase like 11a
GSOIDT00000459001	2.56583	9.72913	-1.92288	2.91702	none	no	non_oocyte	non_TOP	tctex1 domain-containing protein 2
GSOIDT00010572001	0.257647	0.976735	-1.92257	2.69456	none	no	non_oocyte	non_TOP	unnamed protein product [Oikopleura dioica]
GSOIDT00012266001	0.298167	1.12986	-1.92195	10.0125	none	no	non_oocyte	non_TOP	proteinase inhibitor i4 serpin
GSOIDT00010152001	1.80834	6.84664	-1.92073	4.80914	none	no	non_oocyte	non_TOP	unnamed protein product [Oikopleura dioica]
GSOIDT00009180001	3.08908	11.6925	-1.92033	0.36413	none	no	non_oocyte	non_TOP	phosphatidylinositol transfer alpha
GSOIDT00011647001	0.501753	1.89914	-1.9203	6.07131	none	yes	non_oocyte	non_TOP	upf0605 protein b
GSOIDT00004800001	2.75423	10.4227	-1.92	3.59781	none	yes	oocyte	non_TOP	protein
GSOIDT00016817001	1.63057	6.17035	-1.91998	9.53944	none	no	oocyte	non_TOP	7 chain molecular models of averaged rigor crossbridges from tomograms of insect flight muscle
GSOIDT00006795001	0.551962	2.08866	-1.91994	0.910324	none	yes	non_oocyte	non_TOP	unnamed protein product [Oikopleura dioica]
GSOIDT00016183001	0.512639	1.93978	-1.91988	24.1782	none	no	non_oocyte	non_TOP	tumor protein d52
GSOIDT00015776001	0.526914	1.99347	-1.91964	0.224863	none	no	non_oocyte	non_TOP	pulmonary surfactant-associated protein a2-like isoform 2
GSOIDT00017926001	1.23045	4.6493	-1.91783	1.18258	none	no	non_oocyte	non_TOP	unnamed protein product [Oikopleura dioica]
GSOIDT00015539001	0.708662	2.67692	-1.9174	36.108	none	yes	non_oocyte	non_TOP	cathepsin l
GSOIDT00005466001	0.231262	0.8734	-1.91712	4.04184	none	no	oocyte	non_TOP	unnamed protein product [Oikopleura dioica]
GSOIDT00008661001	0.530565	2.00338	-1.91684	7.48964	none	no	non_oocyte	non_TOP	cg17386 cg17386-pa
GSOIDT00016066001	0.358175	1.35243	-1.91682	1.49793	none	no	non_oocyte	non_TOP	cre-cho-1 protein
GSOIDT00011169001	0.407463	1.5374	-1.91575	0.394192	none	no	non_oocyte	non_TOP	wsc domain-containing protein 2
GSOIDT00009132001	0.115912	0.43716	-1.91513	42.1619	none	yes	oocyte	non_TOP	unnamed protein product [Oikopleura dioica]
GSOIDT00006601001	0.157803	0.595122	-1.91506	2.60167	none	no	non_oocyte	non_TOP	n-acetyllactosaminide beta- -n-acetylglucosaminyltransferase
GSOIDT00013248001	0.426922	1.60912	-1.91422	0.709545	none	no	non_oocyte	non_TOP	unnamed protein product [Oikopleura dioica]
GSOIDT00012173001	0.253217	0.954376	-1.91418	1.0681	none	no	non_oocyte	non_TOP	unnamed protein product [Oikopleura dioica]
GSOIDT00011231001	0.186476	0.702811	-1.91415	2.0498	none	no	non_oocyte	non_TOP	carbohydrate sulfotransferase 11-like
GSOIDT00002040001	0.272219	1.02567	-1.91372	6.57725	none	no	non_oocyte	non_TOP	zinc transporter zip4 precursor
GSOIDT00009492001	0.282842	1.06531	-1.91321	1.73444	none	no	non_oocyte	non_TOP	angiotensin converting enzyme
GSOIDT00013376001	0.273277	1.02925	-1.91315	2.87662	none	no	non_oocyte	non_TOP	e1a binding protein p300
GSOIDT00004116001	3.59293	13.5234	-1.91222	0.400543	none	no	non_oocyte	non_TOP	unnamed protein product [Oikopleura dioica]
GSOIDT00011174001	0.263397	0.991356	-1.91217	1.38369	none	no	non_oocyte	non_TOP	cell line derived transforming sequence-like
GSOIDT00008798001	0.758632	2.85481	-1.91192	0.551868	none	no	non_oocyte	non_TOP	unnamed protein product [Oikopleura dioica]
GSOIDT00012845001	1.06803	4.01773	-1.91143	7.64732	none	no	non_oocyte	non_TOP	solute carrier family 7 (amino acid l-type) member 8
GSOIDT00011888001	0.375953	1.41227	-1.90939	7.09545	none	no	non_oocyte	non_TOP	1-phosphatidylinositol- -bisphosphate phosphodiesterase delta-4
GSOIDT00012768001	0.990091	3.71916	-1.90934	0.709545	none	no	non_oocyte	non_TOP	unnamed protein product [Oikopleura dioica]
GSOIDT00009974001	0.107309	0.403069	-1.90925	133.906	none	yes	oocyte	non_TOP	unnamed protein product [Oikopleura dioica]
GSOIDT00005289001	0.25344	0.951458	-1.9085	2.36515	none	no	non_oocyte	non_TOP	heparan sulfate sulfotransferase
GSOIDT00016589001	0.668553	2.50953	-1.9083	20.8133	none	no	non_oocyte	non_TOP	unnamed protein product [Oikopleura dioica]
GSOIDT00006613001	0.239444	0.898504	-1.90783	5.20333	none	no	non_oocyte	non_TOP	unnamed protein product [Oikopleura dioica]
GSOIDT00016948001	0.540973	2.02984	-1.90774	0.562158	none	no	non_oocyte	non_TOP	unnamed protein product [Oikopleura dioica]
GSOIDT00008090001	0.430247	1.61432	-1.90769	5.79023	none	no	non_oocyte	non_TOP	unnamed protein product [Oikopleura dioica]
GSOIDT00015949001	0.660495	2.47489	-1.90575	232.258	down	yes	non_oocyte	non_TOP	fibrocystin-l- partial
GSOIDT00000952001	0.57947	2.17067	-1.90533	9.72534	none	no	non_oocyte	non_TOP	abnormal dauer formation family member (daf-16)
GSOIDT00000553001	0.335995	1.25759	-1.90415	2.52283	none	no	non_oocyte	non_TOP	unnamed protein product [Oikopleura dioica]
GSOIDT00004918001	0.628027	2.3492	-1.90327	2.75458	none	no	non_oocyte	non_TOP	galactose-3-o-sulfotransferase 1-like
GSOIDT00014874001	0.707219	2.64537	-1.90324	3.31121	none	no	non_oocyte	non_TOP	unnamed protein product [Oikopleura dioica]
GSOIDT00002049001	0.394699	1.47634	-1.9032	0.505943	none	no	non_oocyte	non_TOP	unnamed protein product [Oikopleura dioica]
GSOIDT00001335001	6.24229	23.3469	-1.90308	0.67459	none	no	oocyte	non_TOP	pentapeptide repeat protein
GSOIDT00010094001	17.9287	67.0415	-1.90279	0.94606	none	no	non_oocyte	non_TOP	transmembrane serine 13-like
GSOIDT00011150001	0.310153	1.15925	-1.90214	18.2905	down	yes	non_oocyte	non_TOP	unnamed protein product [Oikopleura dioica]
GSOIDT00013841001	0.344631	1.28805	-1.90207	0.655433	none	no	non_oocyte	non_TOP	matrilin 1
GSOIDT00005811001	0.157803	0.589198	-1.90063	21.0809	none	no	oocyte	non_TOP	alkylation repair homolog 8 ( coli)
GSOIDT00006690001	0.340509	1.2712	-1.90043	2.19242	none	no	non_oocyte	non_TOP	unnamed protein product [Oikopleura dioica]
GSOIDT00008669001	0.793514	2.96226	-1.90037	8.98757	none	yes	non_oocyte	non_TOP	unnamed protein product [Oikopleura dioica]
GSOIDT00015164001	0.242005	0.903182	-1.89998	3.5416	none	no	non_oocyte	non_TOP	unnamed protein product [Oikopleura dioica]
GSOIDT00017225001	0.275294	1.02687	-1.89921	219.635	down	yes	oocyte	non_TOP	electron transfer flavoprotein subunit beta
GSOIDT00012055001	0.121451	0.452978	-1.89906	7.47671	none	no	oocyte	non_TOP	unnamed protein product [Oikopleura dioica]
GSOIDT00017345001	2.5998	9.68698	-1.89765	4.55348	none	no	oocyte	non_TOP	flagellar basal body protein
GSOIDT00009790001	0.455233	1.69604	-1.89749	1.79891	none	no	non_oocyte	non_TOP	type alpha 2
GSOIDT00007009001	0.301747	1.12387	-1.89706	8.98757	none	no	non_oocyte	non_TOP	unnamed protein product [Oikopleura dioica]
GSOIDT00003310001	0.265501	0.988696	-1.89681	43.6797	down	no	oocyte	non_TOP	thioredoxin domain containing 1
GSOIDT00012151001	0.455955	1.69772	-1.89663	0.327717	none	no	oocyte	non_TOP	snf-related serine threonine-protein kinase
GSOIDT00003346001	0.426922	1.58709	-1.89434	1.71141	none	no	non_oocyte	non_TOP	unnamed protein product [Oikopleura dioica]
GSOIDT00002902001	0.349003	1.29734	-1.89424	5.59752	none	yes	non_oocyte	non_TOP	unnamed protein product [Oikopleura dioica]
GSOIDT00011761001	3.08908	11.4798	-1.89384	1.41909	none	no	oocyte	non_TOP	unnamed protein product [Oikopleura dioica]
GSOIDT00005374001	0.389701	1.44733	-1.89295	0.394192	none	no	non_oocyte	non_TOP	transmembrane serine 9
GSOIDT00006649001	0.137216	0.509598	-1.89292	138.347	down	yes	oocyte	non_TOP	lactation elevated 1
GSOIDT00013355001	0.215581	0.800354	-1.8924	63.7591	down	yes	oocyte	non_TOP	udp-glucose 4-epimerase
GSOIDT00014904001	0.245814	0.912366	-1.89204	5.17186	none	no	non_oocyte	non_TOP	camk family protein kinase
GSOIDT00006711001	0.203806	0.756287	-1.89174	8.43238	none	yes	non_oocyte	non_TOP	unnamed protein product [Oikopleura dioica]
GSOIDT00015438001	0.0576216	0.213796	-1.89155	25.7469	none	no	oocyte	non_TOP	rho guanine nucleotide exchange factor 4
GSOIDT00006573001	1.00992	3.7461	-1.89115	18.7199	down	yes	non_oocyte	non_TOP	ef-hand domain member b
GSOIDT00002112001	0.451286	1.67054	-1.8882	4.04754	none	no	non_oocyte	non_TOP	unnamed protein product [Oikopleura dioica]
GSOIDT00013031001	0.358543	1.32688	-1.88782	7.13694	none	no	oocyte	non_TOP	unnamed protein product [Oikopleura dioica]
GSOIDT00004497001	0.946623	3.50257	-1.88755	79.1519	down	yes	oocyte	non_TOP	udp-glucose pyrophosphorylase 2
GSOIDT00002137001	0.474369	1.75427	-1.88679	2.1362	none	no	non_oocyte	non_TOP	isoform a
GSOIDT00000135001	0.231558	0.856231	-1.88663	2.0498	none	no	non_oocyte	non_TOP	unnamed protein product [Oikopleura dioica]
GSOIDT00018092001	0.57282	2.118	-1.88655	0.551868	none	no	non_oocyte	non_TOP	unnamed protein product [Oikopleura dioica]
GSOIDT00001836001	0.316017	1.16834	-1.88638	1.81328	none	no	non_oocyte	non_TOP	unnamed protein product [Oikopleura dioica]
GSOIDT00003006001	0.36545	1.35068	-1.88594	0.94606	none	no	non_oocyte	non_TOP	unnamed protein product [Oikopleura dioica]
GSOIDT00000514001	0.303635	1.12164	-1.8852	8.1513	none	yes	non_oocyte	non_TOP	amine oxidase
GSOIDT00000870001	0.196935	0.727463	-1.88516	912.982	none	yes	oocyte	TOP	ubiquitin-like protein fubi
GSOIDT00013810001	7.5355	27.8135	-1.88401	0.337295	none	no	oocyte	non_TOP	tctex1d1 protein
GSOIDT00006726001	0.228147	0.842072	-1.88398	9.46737	none	yes	non_oocyte	non_TOP	dna replication complex gins protein psf2
GSOIDT00002441001	0.538413	1.9872	-1.88395	6.22823	none	yes	non_oocyte	non_TOP	unnamed protein product [Oikopleura dioica]
GSOIDT00016656001	0.393622	1.45218	-1.88333	3.14809	none	yes	non_oocyte	non_TOP	unnamed protein product [Oikopleura dioica]
GSOIDT00013698001	3.51595	12.9661	-1.88276	0.0788383	none	no	non_oocyte	non_TOP	unnamed protein product [Oikopleura dioica]
GSOIDT00016356001	1.14046	4.20572	-1.88273	8.76967	down	no	non_oocyte	non_TOP	unnamed protein product [Oikopleura dioica]
GSOIDT00015158001	0.21836	0.805082	-1.88243	7.01661	none	yes	oocyte	non_TOP	kdel (lys-asp-glu-leu) endoplasmic reticulum protein retention receptor 2
GSOIDT00000253001	0.208964	0.770276	-1.88212	12.0623	none	yes	non_oocyte	non_TOP	unnamed protein product [Oikopleura dioica]
GSOIDT00015356001	0.499036	1.83749	-1.88052	47.0665	down	no	oocyte	non_TOP	unnamed protein product [Oikopleura dioica]
GSOIDT00006848001	0.319189	1.17508	-1.88027	1.0249	none	no	non_oocyte	non_TOP	unnamed protein product [Oikopleura dioica]
GSOIDT00005073001	0.16491	0.606918	-1.87983	27.5146	none	no	oocyte	non_TOP	unnamed protein product [Oikopleura dioica]
GSOIDT00009077001	0.394306	1.45099	-1.87965	11.106	none	no	oocyte	non_TOP	mlx interacting
GSOIDT00017190001	0.125427	0.461448	-1.87932	8.82989	none	no	oocyte	non_TOP	cpyc type
GSOIDT00012361001	0.975425	3.58811	-1.87912	4.80914	none	yes	non_oocyte	non_TOP	spo11 meiotic protein covalently bound to dsb-like ( cerevisiae)
GSOIDT00001987001	0.679408	2.49884	-1.87891	0.315353	none	no	non_oocyte	non_TOP	unnamed protein product [Oikopleura dioica]
GSOIDT00014420001	0.344631	1.26733	-1.87867	1.96755	none	no	non_oocyte	non_TOP	unnamed protein product [Oikopleura dioica]
GSOIDT00008954001	0.385272	1.41677	-1.87866	1.12432	none	no	non_oocyte	non_TOP	cytochrome family subfamily polypeptide 1
GSOIDT00001118001	0.607253	2.23188	-1.87789	43.1738	down	yes	non_oocyte	non_TOP	polymerase (dna-directed) delta interacting protein 2
GSOIDT00004708001	0.328658	1.20761	-1.8775	2.28631	none	no	non_oocyte	non_TOP	chloride channel protein
GSOIDT00006410001	0.438652	1.61159	-1.87734	4.33611	none	no	oocyte	non_TOP	udp-gal:beta c beta - polypeptide 2
GSOIDT00005927001	0.489225	1.79726	-1.87723	0.315353	none	no	non_oocyte	non_TOP	unnamed protein product [Oikopleura dioica]
GSOIDT00006997001	0.444783	1.63163	-1.87514	11.0183	none	yes	non_oocyte	non_TOP	aldose reductase
GSOIDT00008749001	0.164674	0.604071	-1.87511	1.34918	none	no	non_oocyte	non_TOP	integrase core domain protein
GSOIDT00006499001	89.6246	328.646	-1.87457	0.473368	none	no	oocyte	non_TOP	h2a histone member x
GSOIDT00011689001	0.207337	0.760277	-1.87455	27.2085	none	yes	oocyte	non_TOP	unnamed protein product [Oikopleura dioica]
GSOIDT00015375001	0.50775	1.86157	-1.87433	1.46161	none	no	non_oocyte	non_TOP	receptor guanylyl cyclase-like protein
GSOIDT00010312001	0.287876	1.05528	-1.8741	53.7819	none	yes	oocyte	non_TOP	signal peptidase complex subunit 1
GSOIDT00004415001	0.666835	2.44362	-1.87362	10.722	none	yes	oocyte	non_TOP	uncharacterized protein cxorf58
GSOIDT00006269001	0.89448	3.27752	-1.87348	0.0788383	none	no	non_oocyte	non_TOP	unnamed protein product [Oikopleura dioica]
GSOIDT00005900001	0.170585	0.625007	-1.87338	27.096	down	yes	non_oocyte	non_TOP	unnamed protein product [Oikopleura dioica]
GSOIDT00016534001	0.377139	1.38124	-1.8728	2.20747	none	no	oocyte	non_TOP	protein yippee-like 5
GSOIDT00008392001	0.282153	1.03326	-1.87265	11.5429	none	yes	oocyte	non_TOP	unnamed protein product [Oikopleura dioica]
GSOIDT00016651001	0.096352	0.352829	-1.87258	609.324	down	yes	oocyte	non_TOP	40s ribosomal protein s28
GSOIDT00016002001	0.137131	0.502	-1.87213	228.237	down	no	oocyte	non_TOP	embryonic muscle myosin heavy chain
GSOIDT00016100001	0.329012	1.20372	-1.87128	2.52971	none	yes	non_oocyte	non_TOP	egf-containing fibulin-like extracellular matrix protein 1
GSOIDT00009297001	0.115802	0.423661	-1.87126	798.864	down	yes	oocyte	TOP	ribosomal protein l36a
GSOIDT00001862001	0.892933	3.26651	-1.87112	6.29617	none	no	non_oocyte	non_TOP	ephrin-b2
GSOIDT00000487001	2.14027	7.82902	-1.87104	26.8839	down	yes	non_oocyte	non_TOP	dc2-related axonemal dynein intermediate chain 5
GSOIDT00001247001	0.199797	0.73079	-1.87092	107.26	down	yes	oocyte	non_TOP	organic cation transporter
GSOIDT00007590001	0.190591	0.696973	-1.87062	4.00543	none	no	oocyte	non_TOP	beta lactamase domain
GSOIDT00004398001	3.52273	12.8654	-1.86873	14.4475	down	no	oocyte	non_TOP	axonemal dynein light chain p33
GSOIDT00016023001	0.319961	1.16834	-1.86849	2.11195	none	no	oocyte	non_TOP	aminoglycoside phosphotransferase domain-containing protein 1-like
GSOIDT00015815001	4.34899	15.8802	-1.86848	3.23237	none	yes	non_oocyte	non_TOP	unnamed protein product [Oikopleura dioica]
GSOIDT00009638001	0.222143	0.810701	-1.86768	27.9393	down	yes	oocyte	non_TOP	loc794225 protein
GSOIDT00006153001	0.335995	1.22537	-1.8667	0.709545	none	no	non_oocyte	non_TOP	unnamed protein product [Oikopleura dioica]
GSOIDT00005009001	0.335995	1.22537	-1.8667	1.18258	none	no	non_oocyte	non_TOP	unnamed protein product [Oikopleura dioica]
GSOIDT00004392001	0.658193	2.3985	-1.86555	10.3278	none	no	non_oocyte	non_TOP	unnamed protein product [Oikopleura dioica]
GSOIDT00001075001	0.320084	1.16637	-1.8655	9.85479	none	no	oocyte	non_TOP	peroxidasin homolog
GSOIDT00002975001	0.510135	1.85861	-1.86527	9.66913	none	no	non_oocyte	non_TOP	unnamed protein product [Oikopleura dioica]
GSOIDT00014133001	0.161735	0.588714	-1.86393	9.32172	none	yes	non_oocyte	non_TOP	unnamed protein product [Oikopleura dioica]
[truncated: 12,576 more rows]
