# Supplementary material for: Trans-splicing of mRNAs links gene transcription to translational control regulated by mTOR
Source: BMC Genomics. 2019 Nov 29;20:908. doi: 10.1186/s12864-019-6277-x (PMC6883708; doi:10.1186/s12864-019-6277-x)
Supplement: Supplementary file 10 — Additional file 10: Table S3. Translational control of O. dioica mRNAs associated with genes that are orthologous to human genes encoding TOP mRNAs. [file 12864_2019_6277_MOESM10_ESM.xlsx]

## Sheet: TOP mRNAs in O. dioica
Translational control of O. dioica mRNAs associated with genes that are orthologous to human genes encoding TOP mRNAs
O. dioica protein ID	Human ortholog(s) gene code	SL	babel result	Log2 change in translational efficiency (Torin 1/DMSO)	Torin1 translational efficiency (RPF/mRNA)	DMSO translational efficiency (RPF/mRNA)	DMSO RNA abundance (RPM)	Notes
GSOIDP00014879001	RPL3,RPL3L	yes	down	-1.51926	0.167357	0.479719	2051.69
GSOIDP00009297001	RPL36AL	yes	down	-1.87126	0.115802	0.423661	798.864
GSOIDP00006572001	RPL35	yes	down	-1.55269	0.161315	0.473242	670.836
GSOIDP00006083001	RPL30	yes	none	-1.20811	0.191181	0.441695	1138.52
GSOIDP00006992001	RPL32	yes	down	-1.51122	0.290696	0.82863	84.1868
GSOIDP00006994001	RPL32	no	none	0.39161	0.488802	0.372603	5.05943
GSOIDP00011409001	RPL31	yes	down	-1.55084	0.220238	0.645271	834.621
GSOIDP00007831001	RPL35A	yes	down	-2.1056	0.13751	0.59181	627.177
GSOIDP00015170001	RPL36,BX511012.5-3,RPL36P5	yes	down	-1.12887	0.178855	0.391132	895.84
GSOIDP00007799001	RPL34	yes	down	-1.58154	0.212575	0.636215	756.384
GSOIDP00006569001	RPL37A,AP001781.5-2	yes	down	-1.09843	0.147416	0.315649	892.591
GSOIDP00003262001	RPL38	yes	down	-1.14146	0.17114	0.377542	587.188
GSOIDP00000468001	RPL39,RPL39P5,RPL39L	yes	down	-1.14767	0.111145	0.246248	695.671
GSOIDP00005054001	RPL37	yes	none	-0.654249	0.188028	0.295918	739.984
GSOIDP00013547001	RPL4	yes	down	-2.0554	0.173373	0.720641	367.652
GSOIDP00000869001	RPL4	yes	none	-0.629937	0.262146	0.40567	530.003
GSOIDP00015548001	RPL5	yes	down	-1.67513	0.211728	0.676151	815.583
GSOIDP00001185001	RPL6	yes	down	-1.47563	0.274595	0.763663	490.764
GSOIDP00010732001	RPL7A	yes	down	-2.80299	0.16402	1.14468	17.581
GSOIDP00006991001	RPL7L1,AC011382.4-1,RPL7,AL357150.7-2	yes	none	0.654945	0.360555	0.228989	127.385
GSOIDP00000668001	RPL8	yes	none	-0.901162	0.178038	0.332498	1638.66
GSOIDP00001037001	RPL9,AC139425.3-2	yes	down	-1.6361	0.24567	0.763605	627.256
GSOIDP00013461001	RPL10L,AC010422.7-2,RPL10	yes	down	-1.74411	0.215559	0.722097	1381.62
GSOIDP00002820001	RPL10A,AC120036.5-1,RPL10AP3	yes	down	-1.38598	0.197708	0.516709	816.852
GSOIDP00016541001	RPL11	yes	down	-1.3202	0.158395	0.395513	1332.06
GSOIDP00003868001	RPL12	yes	down	-1.93035	0.177311	0.675819	571.378
GSOIDP00015054001	RPL13	yes	none	-1.50803	0.266916	0.759168	751.606
GSOIDP00015462001	RPL14P1,RPL14	yes	none	-0.982306	0.156335	0.308858	1231.7
GSOIDP00015023001	RPL15,AC130651.2-1	yes	down	-1.58391	0.171717	0.514773	1017.41
GSOIDP00000667001	RPL17,RPL17P33	yes	none	-1.32288	0.155879	0.389953	1547.44
GSOIDP00006567001	RPL18	yes	down	-1.28495	0.216953	0.528658	809.679
GSOIDP00013614001	RPL19,AC136632.3-2	yes	down	-1.40875	0.128341	0.340753	2002.57
GSOIDP00002787001	RPL21,RPL21P7	yes	down	-1.62325	0.218362	0.672704	791.654
GSOIDP00002821001	RPL22,RPL22L1	no	down	-2.36278	0.147997	0.761236	829.087
GSOIDP00009448001	RPL23	yes	down	-1.08815	0.159075	0.338195	808.215
GSOIDP00017874001	AC016629.7-3,AC002055.2,RPL23A	yes	down	-1.71683	0.192239	0.631915	511.602
GSOIDP00015024001	RPL24,AL353716.18	yes	down	-1.63076	0.257916	0.798707	820.093
GSOIDP00016542001	RPL26L1,RPL26	yes	none	-1.57353	0.243003	0.723254	517.636
GSOIDP00007917001	RPL27A	yes	down	-1.78574	0.163622	0.564162	708.095
GSOIDP00016260001	RPL27	no	down	-2.05804	0.0850093	0.353997	474.825
GSOIDP00012159001	RPLP0	yes	none	-0.643337	0.171189	0.267386	1807.62
GSOIDP00000922001	RPLP1,RPLP1P4	yes	none	0.667438	0.169189	0.106525	597.828
GSOIDP00000470001	RPLP1,RPLP1P4	yes	down	-1.50731	0.142238	0.404352	688.082
GSOIDP00015549001	RPLP2	yes	down	-0.82534	0.137562	0.243753	530.79
GSOIDP00003622001	RPLP2	yes	none	-1.06713	0.187306	0.392455	404.993
GSOIDP00009447001	UBA52	yes	none	-1.31355	0.239093	0.594273	1097.52
GSOIDP00000870001	FAU	yes	none	-1.88516	0.196935	0.727463	912.982
GSOIDP00000646001	RPS2,AC107956.8-2	yes	none	-0.5907	0.188606	0.284037	1298.53
GSOIDP00007829001	RPS23	yes	down	-1.48492	0.152514	0.426888	1367.16
GSOIDP00013615001	RPS27A	yes	none	-1.06853	0.214684	0.450255	1647.8
GSOIDP00006568001	RPS24	yes	down	-1.66073	0.164352	0.519642	743.189
GSOIDP00013576001	RPS26,RPS26P54,RPS26P6,RPS26P8,RPS26P11,RPS26P3	yes	down	-1.68993	0.230156	0.742577	890.479
GSOIDP00016543001	RPS20	yes	down	-1.3783	0.124806	0.324448	923.651
GSOIDP00009298001	RPS27,RPS27L	yes	down	-1.6166	0.248449	0.761871	370.238
GSOIDP00006084001	RPS25P8,AC104563.14	no	down	-2.00022	0.162244	0.649073	950.947	Weak CAGE support upstream
GSOIDP00009155001	RPS29	yes	none	-0.319022	0.147362	0.183832	102.029
GSOIDP00015052001	RPS3A	yes	down	-1.57939	0.15067	0.450267	1800.8
GSOIDP00010551001	RPS3	yes	down	-1.58975	0.220698	0.664299	741.431
GSOIDP00016652001	RPS4X,RPS4Y1,RPS4Y2,AC016587.9	no	down	-1.62307	0.223818	0.689425	948.586	Trans-splice site in exon of upstream gene - likely misannotation
GSOIDP00014860001	RPS6KA1,RPS6KA3,RPS6KA2,RPS6KA6	yes	none	-0.45824	0.631869	0.868103	325.996
GSOIDP00000569001	RPS6KB1,RPS6KB2	yes	none	1.37201	0.289857	0.111987	115.524
GSOIDP00015546001	RPS6	yes	down	-1.67387	0.140857	0.449433	1664.44
GSOIDP00017875001	RPS7,AC015917.30-4	yes	down	-1.53452	0.10701	0.309999	1101.78
GSOIDP00017641001	RPS8	yes	down	-0.786535	0.180408	0.311191	1164.81
GSOIDP00001641001	RPS9	no	down	-0.997903	0.216591	0.432552	876.517	No CAGE data - repetitive region near promoter
GSOIDP00010614001	RPS11	no	down	-1.37077	0.153011	0.395701	530.464	End of scaffold - promoter missing
GSOIDP00000241001	RPS12	yes	down	-1.69454	0.159118	0.515022	386.821
GSOIDP00016540001	RPS13	yes	down	-2.01404	0.17527	0.707934	612.83
GSOIDP00008477001	RPS14	yes	down	-1.47749	0.206491	0.575002	647.494
GSOIDP00016058001	RPS15P5	yes	down	-1.05223	0.341605	0.708397	274.052
GSOIDP00001184001	RPS16	yes	down	-1.59656	0.134394	0.406435	863.082
GSOIDP00006984001	RPS17L,RPS17,RPS17P5,RPS17P2	yes	down	-1.80237	0.218036	0.760492	580.091
GSOIDP00017876001	RPS18,RPS18,RPS18	yes	down	-1.00375	0.174722	0.350353	1119.84
GSOIDP00006571001	RPS19	yes	down	-1.63893	0.158127	0.49246	781.738
GSOIDP00012325001	VIM	yes	down	-2.77725	0.254625	1.74556	41.0748
GSOIDP00001070001	PABPC1	yes	none	-0.689988	0.343864	0.554746	512.84
GSOIDP00000934001	NPM1	yes	none	0.318363	0.362058	0.290363	260.336
GSOIDP00007647001	GNB2L1	yes	down	-2.08588	0.130701	0.554871	985.014
GSOIDP00007830001	NAP1L1	yes	none	-1.48557	0.161268	0.451593	297.457
GSOIDP00009447001	UBA52	yes	none	-1.31355	0.239093	0.594273	1097.52
GSOIDP00001369001	EIF3A	yes	none	-0.704235	0.278534	0.45381	587.596
GSOIDP00010922001	EIF3E	yes	none	-0.0194475	0.388458	0.39373	306.997
GSOIDP00017735001	EIF3H	yes	none	-0.289251	0.350752	0.42862	164.063
GSOIDP00000664001	EIF4B	yes	none	-0.0404871	0.319365	0.328455	270.1
GSOIDG00003020001	EEF2	yes	down	-0.819643	0.383556	0.676964	3586.75
GSOIDG00006619001	EEF1A1,EEF1A2	yes	down	-2.0891	0.233102	0.991808	394.935
GSOIDG00014951001	EEF1B2	no	none	-1.19508	0.115602	0.264679	69.658
GSOIDG00004766001	EEF1B2	no	none	0.29346	0.306712	0.250259	2.99586
GSOIDG00000824001	TPT1	yes	down	-1.37149	0.183677	0.475241	697.381
