# Supplementary material for: Trans-splicing of mRNAs links gene transcription to translational control regulated by mTOR
Source: BMC Genomics. 2019 Nov 29;20:908. doi: 10.1186/s12864-019-6277-x (PMC6883708; doi:10.1186/s12864-019-6277-x)
Supplement: Supplementary file 11 — Additional file 11: Table S4. Primers used for RT-qPCR validation. [file 12864_2019_6277_MOESM11_ESM.xlsx]

## Sheet: Sheet1
Gene	target #	Fw primer	Rv primer
GSOIDT00007831001	target1	AAACACGCACGAAAAGTCCG	CCATAGCCTTGGGTGGAAGG
GSOIDT00007831001	target2	CCTCTCCTCTTCCCGAGACA	GACGGTGTTCCAGAGCTTGA
GSOIDT00016540001	target3	CACGCACCAGGAAAGGGTAT	GTGAGGTAGTGGGACTTGCC
GSOIDT00003868001	target4	AAGCTGACCATCCAGAACCG	ATCCAACGGACTGAGCAGTG
GSOIDT00009297001	target5	GACTCCATCTTCGCTCAGGG	TTCTTGTCACCACCGAGCTC
GSOIDT00006984001	target6	GCTTCCCGCCGAATCATAGA	CTACCGTTCCTCCTCCTGGA
GSOIDT00007917001	target7	CTCTGGTCTCTCATCCCCGA	GGCAGCCTTGATCTTGTCCT
GSOIDT00013461001	target8	GTCAAGACCATCGGCAAGGA	TCGAACTTGGTGAAGCCGAA
GSOIDT00017874001	target9	GGGAAAGAACCAGCTCCGAA	TTCTTGACAGCGGCCTTGAT
GSOIDT00000241001	target10	CAGGAAGTCCTCAAGCAGGG	TAGTTGCCTTCGTCGCAGTT
GSOIDG00003404001	reference gene 1 (EF1delta)	ATGGGATGACGAAACCGACCATTG	AAATCCTCGATCGCGGTGATCTCT
